# Supplementary material for: The AMPK system of salmonid fishes was expanded through genome duplication and is regulated by growth and immune status in muscle
Source: Sci Rep. 2019 Jul 8;9:9819. doi: 10.1038/s41598-019-46129-4 (PMC6614447; doi:10.1038/s41598-019-46129-4)
Supplement: Supplementary file 2 — Supplementary Datasets [file 41598_2019_46129_MOESM2_ESM.zip]

Archive with 9 entries (9 files):
- Supp dataset-1.fasta
- Supp dataset-2.fasta
- Supp dataset-3.fasta
- Supp dataset-4.fas
- Supp dataset-5.fas
- Supp dataset-6.fas
- Supp dataset-7.fas
- Supp dataset-8.fas
- Supp dataset-9.fas
