# Supplementary material for: The AMPK system of salmonid fishes was expanded through genome duplication and is regulated by growth and immune status in muscle
Source: Sci Rep. 2019 Jul 8;9:9819. doi: 10.1038/s41598-019-46129-4 (PMC6614447; doi:10.1038/s41598-019-46129-4)
Supplement: Supplementary file 2 — Supplementary Datasets [file 41598_2019_46129_MOESM2_ESM.zip › Supp dataset-1.fasta]

>Hs_NP_006243.2 PRKAA2 Homo sapiens
-GRVKIGHYVLGDTLGVGTFGKVKIGEHQLTGHKVAVKILNRQKIRSLDVVGKIKREIQNLKLFRHPHIIKLYQVISTPTDFFMVMEYVSGGELFDYICKHGRVEEMEARRLFQQILSAVDYCHRHMVVHRDLKPENVLLDAHMNAKIADFGLSNMMSDGEFLRTSCGSPNYAAPEVISGRLYAGPEVDIWSCGVILYALLCGTLPFDDEHVPTLFKKIRGGVFYIPEYLNRSVATLLMHMLQVDPLKRATIKDIREHEWFKQDLPSYLFPEDPSYDANVIDDEAVKEVCEKFECTESEVMNSLYSGDPQDQLAVAYHLIIDNRRIMNQASEFYLASSPPGSFMDD-KPHPERM-PPLIAD-PKARCPLDALNTTKPKSLAVKKAKWHLGIRSQSKPYDIMAEVYRAMKQLDFEWKVVNAYHLRVRRKNPVTGNYVKMSLQLYLVDNRSYLLDFKSIDDEVVEQ---RSGSSTPQRSCSA----RLGSHTMDFFEMCASLITTLAR
>Lc_XP_014353523.1 PRKAA2 Latimeria chalumnae
-GRVKIGHYVLGDTLGVGTFGKVKIGEHQLTGHKVAVKILNRHKIRSLDVVGKIKREIQNLKLFRHPHIIKLYQVISTPTDFFMVMEYVSGGELFDYICKHGRVEEAEARRLFQQIISAVDYCHRHMVVHRDLKPENVLLDAHMNAKIADFGLSNMMSDGEFLRTSCGSPNYAAPEVISGRLYAGPEVDIWSCGVILYALLCGTLPFDDEHVPTLFKKIRGGVFYIPEYLNHSVASLLMHMLQVDPLKRATIKDIREHEWFKQDLPTYLFPEDPAYDANVIDDEAVREVCEKFECTESEVMNSLYSGDPQDQLAVAYHLVIDNRRIMNQASEFYLASSPPSSFMDD-KPHPERM-PPLIAD-PKSRCPLDALNTTKPKPLAVKKAKWHLGIRSQSKPYDIMAEVYRAMKQLDYEWKVANPYHLRVRRKNPVTGNYVKMSLQLYQVDNRSYLLDFKSIDDDIMEQ---KSGSSTPQRSGSA----RLGSHTMDFFEMCASLITTLAR
>Xt_NP_001135554.1 PRKAA2 [Xenopus tropicalis]
-GRVKIGHYILGDTLGVGTFGKVKMGEHQLTGHKVAVKILNRQKIRNLDVVGKIKREIQNLKLFRHPHIIKLYQVISTPTDFFMVMEYVSGGELFDYICKHGRVEEAEARRLFQQIISAVDYCHRHMVVHRDLKPENVLLDAHMNAKIADFGLSNMMSDGEFLRTSCGSPNYAAPEVISGRLYAGPEVDIWSCGVILYALLCGTLPFDDEHVPTLFKKIRGGVFYIPEYLNRSAATLLMHMLQVDPLKRATIKDIREHEWFKQDLPSYLFPEDPSYDANVIDDEAVKEVCEKFECTESEVMNSLYSGDPQDQLAVAYHLIIDNRRIMNQASEFYLASSPPGSFIDE-KPHPERM-PPLIAD-PKARCPLDALNTTKPKPLAVKKAKWHLGIRSQSKPYDIMAEVYRAMKQLDFEWKVVNPYHLRVRRKNPVTGTYVKMSLQLYQVDNRSYLLDFKSIDDEVMEQ---KSGSSTPQRSCSA----RLGSHTMDFFEMCASLITTLAR
>Ps_XP_014434226.2 PRKAA2 [Pelodiscus sinensis]
-----------------------------------------------------------------------------------MVMEYVSGGELFDYICKHGRVEDAEARRLFQQILSAVDYCHRHMVVHRDLKPENVLLDAHMNAKIADFGLSNMMSDGEFLRTSCGSPNYAAPEVISGRLYAGPEVDIWSCGVILYALLCGTLPFDDDHVPTLFKKIRGGVFYIPEYLNRSVATLLMHMLQVDPLKRATIKDIREHEWFKHDLPSYLFPEDPSYDANVTDDEAVREVCEKFECTESEVMNSLYSGDPQDQLAVAYHLIIDNRRIMNQASEFYLASSPPGSFMDD-KPHPERM-PPLIAD-PKARCPLDALNTTKPKPLTVKKAKWHLGIRSQSKPYDIMAEVYRAMKQLDFEWKVVNAYHLRVRRRNPVTGNYVKMSLQLYQVDNRSYLLDFKSIDDDAMEQ---RSGSSTPQRSCSA----RLGSHTMDFFEMCASLIMALAR
>Ol_XP_004067667.1 PRKAA2 [Oryzias latipes]
-GRVKIGHYILGDTLGVGTFGKVKIGEHQLTGHKVAVKILNRQRIRSLDVVGKIKREIQNLKLFRHPHIIKLYQVISTPTDFFMVMEYVSGGELFDYICKNGRVEDPEARRLFQQIISAVDYCHRHMVVHRDLKPENVLLDANKNAKIADFGLSNMMSDGEFLRTSCGSPNYAAPEVISGRLYAGPEVDIWSCGVILYALLCGTLPFDDEHVPTLFKKIRGGVFYMPEYLTRSVASLLMLMLQVDPLKRATIKDIREHDWFKQDLPGYLFPEDSSYDCTVLDEEAVREVCEKFECTDSEVVSSLYSGDPQDQLAVAYHLIIDNRRIMTQASEFYLASSPPGSFIEE-KPHPERM-PPLMAD-PKSRCPLDALNTTRPKPLAVKKAKWHLGIRSQSRPHDIMTEVYRAMRQLAFDWKVVNPYHLRVRRKNPVTGNLVKMSLQLYQVDNRSYLLDFKSIDDDILEAVGFKSGSSTPQRSGSA----RQGSHTMDFFEMCASLITTLAR
>On_NP_001306798.1 PRKAA2 [Oreochromis niloticus]
-GRVKIGHYILGDTLGVGTFGKVKIGEHQLTGHKVAVKILNRQKIRSLDVVGKIKREIQNLKLFRHPHIIKLYQVISTPTDFFMVMEYVSGGELFDYICKNGRVEDTEARRLFQQIISAVDYCHRHMVVHRDLKPENVLLDANKNAKIADFGLSNMMSDGEFLRTSCGSPNYAAPEVISGRLYAGPEVDIWSCGVILYALLCGTLPFDDEHVPTLFKKIRGGVFYIPEYLTRSVASLLMLMLQVDPLKRATIKDIREHEWFKQDLPGYLFPEDPSYDATVLDEEAVREVCEKFECTESEVVTSLYSGDPQDQLAVAYHLIIDNRRIMTQASEFYLASSPPGSFIEE-KPHPERM-PPLLAD-PKSRCPLDALNTTRPKPLAVKKAKWHLGIRSQSRPYDIMAEVYRAMKQLNFDWKVVNPYHLRVRRKNPVTGNLVKMSLQLYQVDNRSYLLDFKSIDDDIIEAVGFKSGSSTPQRSGSA----RQGSHTMDFFEMCASLITTLAR
>Dr_XP_700831.4 PRKAA2 [Danio rerio]
-GRVKIGHYILGDTLGVGTFGKVKIGEHQLTGHKVAVKILNRQKIRSLDVVGKIKREIQNLKLFRHPHIIKLYQVISTPTDFFMVMEYVSGGELFDYICKHGRVEDAEARRLFQQIISAVDYCHRHMVVHRDLKPENVLLDGNMNAKIADFGLSNMMSDGEFLRTSCGSPNYAAPEVISGRLYAGPEVDIWSCGVILYALLCGTLPFDDEHVPTLFKKIRGGVFYIPEYLNRSVASLLMLMLQVDPLKRATIKDIREHEWFKQDLPGYLFPEDPSYDATVVDEEAVREVCEKFECTEAEVLSSLYSGDPQDQLAVAYHLIIDNRRIMNQASEFYLASSPPSSFMEE-KPHPERM-PPLLAD-PKARCPLDALNTTRPKPLAVKKAKWHLGIRSQSKPYDIMAEVYRAMKQLEYEWKVVNPYHLRVRRKNPVTGNFVKMSLQLYQVDNRSYLLDFKSIDDDIMEH---KSGSSTPQRSGSA----RQGSHTMDFFEMCASLITTLAR
>Lo_XP_006635063.1 PRKAA2 [Lepisosteus oculatus]
-GRVKIGHYILGDTLGVGTFGKVKIGEHQLTGHKVAVKILNRQKIRSLDVVGKIKREIQNLKLFRHPHIIKLYQVISTPTDFFMVMEYVSGGELFDYICKHGRVEDTEARRLFQQIISAVDYCHRHMVVHRDLKPENVLLDASMNAKIADFGLSNMMSDGEFLRTSCGSPNYAAPEVISGRLYAGPEVDIWSCGVILYALLCGTLPFDDEHVPTLFKKIRGGVFYIPEYLNRSVASLLMLMLQVDPLKRATIKDIREHEWFKQDLPGYLFPEDPSYDANVIDEEAVREVCEKFECTESEVMSSLYSGDPQDQLAVAYHLIIDNRRIMNQASEFYLASSPPGSFMDD-KPHPERM-PPLMAD-PKARCPLDALNTTKPKPLAVKKAKWHLGIRSQSKPYDIMAEVYRAMKQLDYEWKVVNPYHLRVRRKNPVTGNYVKMSLQLYQVDNRSYLLDFKSIDDDVVEQ---KSGSSTPQHSTSA----RQGSHTMDFFEMCASLITTLAR
>El_XP_010870408.1 PRKAA2 [Esox lucius]
GGRVKIGHYLLGDTLGVGTFGKVKIGEHQLTGHKVAVKILNRQKIRSLDVVGKIKREIQNLKLFRHPHIIKLYQVISTPTDFFMVMEYVSGGELFDYICKHGRVEDREARRLFQQIISGVDYCHRHMVVHRDLKPENVLLDASKNAKIADFGLSNMMSDGEFLRTSCGSPNYAAPEVISGRLYAGPEVDIWSCGVILYALLCGTLPFDDEHVSTLFKKIRGGVFYMPEYLTRSVASLLLLMLQVDPLKRATIKDIREHEWFKQDLPGYLFPEDPSYDSTVVDDEAVREVCEKFESTESEVMSSLYSGDPQDQLAVAYHLIIDNRRIMTQASEFYLASSPPGSFMED-KPHPERM-PPLMAD-PKARCPLDALNTTKAKPLAVKKAKWHLGIRSQSRPYDIMAEVYRAMRQLQYDWKVVNPYHLRVRRKNTVTGNLVKMSLQLYQVDNRSYLLDFKSIDDDIMEAVGFKSASSTPQRSGSA----RQGSHTMDFFEMCASLITTLAR
>Ss_XP_013978341.1 PRKAA2 Salmo salar Chrom 10
GGRVKIGHYLLGDTLGVGTFGKVKIGEHQLTGHKVAVKILNRQKIRSLDVVGKIKREIQNLKLFRHPHIIKLYQVISTPTDFFMVMEYVSGGELFDYICKHGRVEDKEARRLFQQIISGVDYCHRHMVVHRDLKPENVLLDHSKNAKIADFGLSNMMSDGEFLRTSCGSPNYAAPEVISGRLYAGPEVDIWSCGVILYALLCGTLPFDDEHVPTLFKKIRGGVFYMPEYLTRPVASLLLLMLQVDPLKRATIKDIREHEWFKQDLPGYLFPEDLSYDSTVLDEEAVREVCDKFESTESEVMSSLYSGDPQDQLAVAYHLIIDNRRIMTQASEFYLASSPPGSFMED-KPHPERM-PPLL-----ARCPLDALNTTRAKPLAVKKAKWHLGIRSQSRPYDIMAEVYRAMRQLQYDWKVVNPYHLRVRSKNPVTDNLVKMSLQLYQVDNRSYLLDFKSIDDDIMEAVGFKSGSSTPQRSGSA----RRGSHTMDFFEMCASLITTLAR
>Ok_XP_020354865.1 PRKAA2a Oncorhynchus kisutch
GGRVKIGHYLLGDTLGVGTFGKVKIGEHQLTGHKVAVKILNRQKIRSLDVVGKIKREIQNLKLFRHPHIIKLYQVISTPTDFFMVMEYVSGGELFDYICKHGRVEDKEARRLFQQIISGVDYCHRHMVVHRDLKPENVLLDHSKNAKIADFGLSNMMSDGEFLRTSCGSPNYAAPEVISGRLYAGPEVDIWSCGVILYALLCGTLPFDDEHVPTLFKKIRGGVFYMPEYLTRPVASLLLLMLQVDPLKRATIKDIREHEWFKQDLPGYLFPEDLSYDSTVLDEEAVREVCDKFESTESEVMSSLYSGDPQDQLAVAYHLIIDNRRIMTQASEFYLASSPPGSFMED-KPHPERM-PPLLID-PKARCPLDALNTTRAKPLAVKKAKWHLGIRSQSRPYDIMAEVYRAMRQLQYDWKVVNPYHLRVRSKNPVTDNLVKMSLQLYQVDNRSYLLDFKSIDDDIMEAVGFKSGSSIPQRSGSA----RQGSHTMDFFEMCASLITTLAR
>Ot_XP_024277553.1 PRKAA2a Oncorhynchus tshawytscha
GGRVKIGHYLLGDTLGVGTFGKVKIGEHQLTGHKVAVKILNRQKIRSLDVVGKIKREIQNLKLFRHPHIIKLYQVISTPTDFFMVMEYVSGGELFDYICKHGRVEDKEARRLFQQIISGVDYCHRHMVVHRDLKPENVLLDHSKNAKIADFGLSNMMSDGEFLRTSCGSPNYAAPEVISGRLYAGPEVDIWSCGVILYALLCGTLPFDDEHVPTLFKKIRGGVFYMPEYLTRPVASLLLLMLQVDPLKRATIKDIREHEWFKQDLPGYLFPEDLSYDSTVLDEEAVREVCDKFESTESEVMSSLYSGDPQDQLAVAYHLIIDNRRIMTQASEFYLASSPPGSFMED-KPHPERM-PPLLID-PKARCPLDALNTTRAKPLAVKKAKWHLGIRSQSRPYDIMAEVYRAMRQLQYDWKVVNPYHLRVRSKNPVTDNLVKMSLQLYQVDNRSYLLDFKSIDDDIMEAVGFKSGSSIPQRSGSA----RQGSHTMDFFEMCASLITTLAR
>Om_XP_021459915.1 PRKAA2a Oncorhynchus mykiss
GGRVKIGHYLLGDTLGVGTFGKVKIGEHQLTGHKVAVKILNRQKIRSLDVVGKIKREIQNLKLFRHPHIIKLYQVISTPTDFFMVMEYVSGGELFDYICKHGRVEDKEARRLFQQIISGVDYCHRHMVVHRDLKPENVLLDHSKNAKIADFGLSNMMSDGEFLRTSCGSPNYAAPEVISGRLYAGPEVDIWSCGVILYALLCGTLPFDDEHVPTLFKKIRGGVFYMPEYLTRPVASLLLLMLQVDPLKRATIKDIREHEWFKQDLPGYLFPEDLSYDSTVLDEEAVREVCDKFESTESEVMSSLYSGDPQDQLAVAYHLIIDNRRIMTQASEFYLASSPPGSFMED-KPHPERM-PPLLID-PKARCPLDALNTTRAKPLAVKKAKWHLGIRSQSRPYDIMAEVYRAMRQLQYDWKVVNPYHLRVRSKNPVTDNLVKMSLQLYQVDNRSYLLDFKSIDDDIMEAVGFKSGSSTPQRSGSA----HQGSHTMDFFEMCASLITTLAR
>Ss_XP_014024714.1 PRKAA2 Salmo salar Chrom 23
GGRVKIGHYLLGDTLGVGTFGKVKIGEHQLTGHKVAVKILNRQKIRSLDVVGKIKREIQNLKLFRHPHIIKLYQVISTPTDFFMVMEYVSGGELFDYICKHGRVEDKEARRLFQQIISGVDYCHRHMVVHRDLKPENVLLDHSKNAKIADFGLSNMMSDGEFLRTSCGSPNYAAPEVISGRLYAGPEVDIWSSGVILYALLCGTLPFDDEHVPTLFKKIRGGVFYMPEYLTRPVASLLLLMLQVDPLKRATIKDIREHEWFKQDLPGYLFPEDPSYDSTILDEEAVREVCDKFESTESEVMSSLYSGDPQDQLAVAYHLIIDNRRIMTQASEFYLASSPPGSFMED-KPHPERM-PPLL-----ARCPLDALNTTRAKPLAVKKAKWHLGIRSQSRPYDIMAEVYRAMRQLQYDWKVVNPYHLRVRRKNPVTGNLVKMCLQLYQVDNRSYLLDFKSIDDDIMDAVGFKSGSSTPQRSGSA----RQGSHTMDFFEMCASLITTLAR
>Sa_XP_023855016.1 PRKAA2b Salvelinus alpinus
GGRVKIGHYLLGDTLGVGTFGKVKIGEHQLTGHKVAVKILNRQKIRSLDVVGKIKREIQNLKLFRHPHIIKLYQVISTPTDFFMVMEYVSGGELFDYICKHGRVEDKEARRLFQQIISGVDYCHRHMVVHRDLKPENVLLDHSKNAKIADFGLSNMMSDGEFLRTSCGSPNYAAPEVISGRLYAGPEVDIWSSGVILYALLCGTLPFDDEHVPTLFKKIRGGVFYMPEYLTRPVASLLLLMLQVDPLKRATIKDIREHEWFKQDLPGYLFPEDPSYDSTILDEEAVREVCDKFESTESEVMSSLYSGDPQDQLAVAYHLIIDNRRIMTQASEFYLASSPPGSFMED-KPHPERM-PPLL-----SRCPLDALNTTRAKPLAVKKAKWHLGIRSQSRPYDIMAEVYRAMRQLQYDWKVVNPYHLRVRRKNPVTGNLVKMCLQLYQVDNRSYLLDFKSIDDDIMDAVGFKSGSSTPQRSGSA----RQGSHTMDFFEMCASLITTLAR
>Ok_XP_020348308.1 PRKAA2b Oncorhynchus kisutch
GGRVKIGHYLLGDTLGVGTFGKVKIGEHQLTGHKVAVKILNRQKIRSLDVVGKIKREIQNLKLFRHPHIIKLYQVISTPTDFFMVMEYVSGGELFDYICKHGRVEDKEARRLFQQIISGVDYCHRHMVVHRDLKPENVLLDHSKNAKIADFGLSNMMSDGEFLRTSCGSPNYAAPEVISGRLYAGPEVDIWSSGVILYALLCGTLPFDDEHVPTLFKKIRGGVFYMPEYLTRPVASLLLLMLQVDPLKRATIKDIREHEWFKQDLPGYLFPEDPSYDSTILDEEAVREVCDKFESTESEVMSSLYSGDPQDQLAVAYHLIIDNRRIMTQASEFYLASSPPGSFMED-KPHPERM-PPLL-----ARCPLDALNTTRAKPLAVKKAKWHLGIRSQSRPYDIMAEVYRAMRQLQYDWKVVNPYHLRVRRKNPVTGNLVKMCLQLYQVDNRSYLLDFKSIDDDIMDAVGFKSGSSTPQRSGSA----RQGSHTMDFFEMCASLITTLAR
>Om_XP_021454995.1 PRKAA2b Oncorhynchus mykiss
GGRVKIGHYLLGDTLGVGTFGKVKIGEHQLTGHKVAVKILNRQKIRSLDVVGKIKREIQNLKLFRHPHIIKLYQVISTPTDFFMVMEYVSGGELFDYICKHGRVEDKEARRLFQQIISGVDYCHRHMVVHRDLKPENVLLDHSKNAKIADFGLSNMMSDGEFLRTSCGSPNYAAPEVISGRLYAGPEVDIWSSGVILYALLCGTLPFDDEHVPTLFKKIRGGVFYMPEYLTRPVASLLLLMLQVDPLKRATIKDIREHEWFKQDLPGYLFPEDPSYDSTILDEEAVREVCDKFESTESEVMSSLYSGDPQDQLAVAYHLIIDNRRIMTQASEFYLASSPPGSFMED-KPHPERM-PPLLVD-PKARCPLDALNTTRAKPLAVKKAKWHLGIRSQSRPYDIMAEVYRAMRQLQYDWKVVNPYHLRVRRKNPVTGNLVKMCLQLYQVDNRSYLLDFKSIDDDIMDAVGFKSGSSTPQRSGSA----RQGSHTMDFFEMCASLITTLAR
>Ot_XP_024291177.1 PRKAA2b Oncorhynchus tshawytscha
GGRVKIGHYLLGDTLGVGTFGKVKIGEHQLTGHKVAVKILNRQKIRSLDVVGKIKREIQNLKLFRHPHIIKLYQVISTPTDFFMVMEYVSGGELFDYICKHGRVEDKEARRLFQQIISGVDYCHRHMVVHRDLKPENVLLDHSKNAKIADFGVVKHDVSGEFLRTSCGSPNYAAPEVPEGVLYAGPEVDIWSVGVILYALLCGTLPFDDEHVPTLFKKIRGGVFYMPEYLTRPVASLLL-LLQVDPLKRATIKDIREHEWFKQDLPGYLFPEDPSYDSTILDEEAVREVCDKFESTESEVMSSLYSGDPQDQLAVAYHLIIDNRRIMTQASEFYLASSPPGSFMED-KPHPERM-PPLLVD-PKARCPLDALNTTRAKPLAVKKAKWHLGIRSQSRPYDIMAEVYRAMRQLQYDWKVVNPYHLRVRRKNPVTGNLVKMCLQLYQVDNRSYLLDFKSIDDDIMDAVGFKSGSSTPQRSGSA----RQGSHTMDFFEMCASLITTLAR
>Sa_XP_023860701.1 PRKAA2a Salvelinus alpinus
-----------------------------------------------------------------------------------MVMEYVSGGELFDYICKHGRVEDKEARRLFQQIISGVDYCHRHMVVHRDLKPENVLLDHSKNAKIADFGLSNMMSDGEFLRTSCGSPNYAAPEVISGRLYAGPEVDIWSCGVILYALLCGTLPFDDEHVPTLFKKIRGGVFYMPEYLTRPVASLLLLMLQVDPLKRATIKDIREHEWFKQDLPGYLFPEDLSYDSTVLDEEAIREVCDKFESTESEVMSSLYSGHPQDQLAVAYHLIIDNRRIMTQASEFYLASSPPGSFMED-KPHPERM-PPLLVD-PKGRCPLDALNTTRAKPLAVKKAKWHLGIRSQSRPYDIMAEVYRAMRQLQYDWKVVNPYHLLVQSKNPVTDNLVKMSLQLYQVDNRSYLLDFKSIDDDTMEAVGVKSGSSTPQRSCSA----RQGSHTMDFFEMCASLITTLAR
>Hs_NP_006242.5 PRKAA1 Homo sapiens
-GRVKIGHYILGDTLGVGTFGKVKVGKHELTGHKVAVKILNRQKIRSLDVVGKIRREIQNLKLFRHPHIIKLYQVISTPSDIFMVMEYVSGGELFDYICKNGRLDEKESRRLFQQILSGVDYCHRHMVVHRDLKPENVLLDAHMNAKIADFGLSNMMSDGEFLRTSCGSPNYAAPEVISGRLYAGPEVDIWSSGVILYALLCGTLPFDDDHVPTLFKKICDGIFYTPQYLNPSVISLLKHMLQVDPMKRATIKDIREHEWFKQDLPKYLFPEDPSYSSTMIDDEALKEVCEKFECSEEEVLSCLYNRNHQDPLAVAYHLIIDNRRIMNEAKDFYLATSPP-SFLDD-RPHPERV-PFLVAE-PRARHTLDELNPQKSKHQGVRKAKWHLGIRSQSRPNDIMAEVCRAIKQLDYEWKVVNPYYLRVRRKNPVTSTYSKMSLQLYQVDSRTYLLDFRSIDDEITEA---KSGTATPQRSGS-----RPGSHTIEFFEMCANLIKILAQ
>Ps_XP_006139550.1 PRKAA1 [Pelodiscus sinensis]
HGRVKIGHYILGDTLGVGTFGKVKVGKHELTGHKVAVKILNRQKIRSLDVVGKIRREIQNLKLFRHPHIIKLYQVISTPSDIFMVMEYVSGGELFDYICKNGRLDEKESRRLFQQILSGVDYCHRHMVVHRDLKPENVLLDAHMNAKIADFGLSNMMSDGEFLRTSCGSPNYAAPEVISGRLYAGPEVDIWSSGVILYALLCGTLPFDDDHVPTLFKKICDGIFYTPQYLNPSVISLLKHMLQVDPMKRATVRDIREHEWFKQDLPKYLFPEDPSYSSTMIDDEALKEVCEKFECTEEEVLNCLYSRNHQDPLAVAYHLIIDNRRIMNEAKDFYLATSPP-SFLDD-RPHPERV-PFLVAE-PRPRHTLDELNPQKSKHQGVRRAKWHLGIRSQSRPNDIMAEVCRAIKQLDYEWKVVNSYYLRVRRKNPVTSTYSKMSLQLYQVDSRTYLLDFRSIDDEIIEA---KSGTTTPQRSGS-----RPGSHTIEFFEMCANLIKILAQ
>Lc_XP_006011389.1 PRKAA1 Latimeria chalumnae
-GRVKIGHYILGDTLGVGTFGKVKVGKHELTGHKVAVKILNRQKIRSLDVVGKIRREIQNLKLFRHPHIIKLYQVISTPTDIFMVMEYVSGGELFDYICKNGKLDEKESRRLFQQIISAVDYCHRHMVVHRDLKPENVLLDAQMNAKIADFGLSNMMSDGEFLRTSCGSPNYAAPEVISGRLYAGPEVDIWSSGVILYALLCGTLPFDDDHVPTLFKKICDGIFYTPQYLNPSVITLLKHMLLVDPMKRATIKDIREHEWFKQELPKYLFPEDPAYSSSMIDDEALKEVCEKFECAEEEVLSCLYSRNHQDPLAVAYHLIIDNRRIMNEAKDFYLASSPP-SFLDE-RPHPERV-PFLVAE-PRPRHTLDELNPQKSKHQGVRRAKWHLGIRSQSRPNDIMAEVCRAMKQLDYEWKIVNPYYLRVRRKNPVTSTYSKMSLQLYQVDSRTYLLDFRSIDDEVTDA---KSGTTTPHRSGS-----RPGSHTIEFFEMCANLIKILAR
>Lo_XP_006627175.1 PRKAA1 [Lepisosteus oculatus]
-GRVKIGHYILGDTLGVGTFGKVKIGQHELTKHQVAVKILNRQKIRSLDVVGKIRREIQNLKLFRHPHIIKLYQVISTPTDIFMVMEYVSGGELFDYICKNGKLDEKESRRLFQQIISAVDYCHRHMVVHRDLKPENVLLDAQMNAKIADFGLSNMMSDGEFLRTSCGSPNYAAPEVISGRLYAGPEVDIWSSGVILYALLCGTLPFDDDHVPTLFKKICDGIFYTPQYLNPSVISLLKHMLQVDPMKRATIKDIREDEWFKQDLPKYLFPEDPAYSNTMIDDEALKEVCEKFECAEEEVLSCLYSRNHQDPLAVAYHLIIDNRRIMDEAKDFYLASSPP-SFLDEAKPHPERV-PFLVAEPPRSRHTLDELNPQKSKHQGVRRAKWHLGIRSQSRPTDIMAEVCRAMKQLDYEWKVVNPYYLRVRRKNPVTGMYTKMSLQLYQVDSRTYLLDFRSIDDEVTEV---KSGTATPHRSGS-----RPGSHTIEFFEMCANLIKILAR
>Ol_XP_004074583.1 PRKAA1 [Oryzias latipes]
-GRVKIGHYILGDTLGVGTFGKVKVGQHELTKHQVAVKILNRQKIRSLDVVGKIRREIQNLKLFRHPHIIKLYQVISTPTDIFMVMEYVSGGELFDYICKNGKLDEKESRRLFQQIISAVDYCHRHMVVHRDLKPENVLLDAHMNAKIADFGLSNMMSDGEFLRTSCGSPNYAAPEVISGRLYAGPEVDIWSSGVILYALLCGTLPFDDDHVPTLFKKICDGIFFTPQYLNPSVVSLLKHMLQVDPMKRATIKEIREDDWFKQDLPKYLFPEDPSYSNNMIDDEALKEVCEKFECTEEEVLSCLYSRNHQDPLAVAYHLIIDNRRIMSEAKDFYLASSPP-SFLDDTKPHPERV-PFLVAEPPRPRHTLDELNPQKSKHQGVRRAKWHLGIRSQSRPNDIMSEVCRAMKQLDYEWKVVNPYYLRVRRKNPVTGMLTKMSLQLYQVDSRTYLLDFRSIDDEILET---KSGTATPLRSGS-----RPGSHTIEFFEMCANLIKLLAR
>On_NP_001306797.1 PRKAA1 [Oreochromis niloticus]
-GRVKIGHYILGDTLGVGTFGKVKVGQHELTKHQVAVKILNRQKIRSLDVVGKIRREIQNLKLFRHPHIIKLYQVISTPTDIFMVMEYVSGGELFDYICKNGKLDEKESRRLFQQIISAVDYCHRHMVVHRDLKPENVLLDAQMNAKIADFGLSNMMSDGEFLRTSCGSPNYAAPEVISGRLYAGPEVDIWSSGVILYALLCGTLPFDDDHVPTLFKKICDGIFFTPQYLNPAVISLLKHMLQVDPMKRATIKEIREDEWFKKDLPKYLFPEDPSYSNNMIDDEALKEVCEKFECTEEEVLACIYSRNHQDPLAVAYHLIIDNRRIMSEAKDFYLASSPP-SFLDDTKPHPERV-PFLVAEPPRSRHTLDELNPQKSKHQGVRRAKWHLGIRSQSRPNDIMTEVCRAMKQLDYEWKVVNPYYLRVRRKNPVTGMLAKMSLQLYTVDSRTYLLDFRSIDDDMLET---KSGSATPLRSGS-----RPGSHTIEFFEMCANLIKLLAR
>El_XP_010876555.1 PRKAA1 [Esox lucius]
-GRVKIGHYILGDTLGVGTFGKVKVGQHELTKHQVAVKILNRQKIRSLDVVGKIRREIQNLKLFRHPHIIKLYQVISTPTDIFMVMEYVSGGELFDYICKNGKLDEKESRRLFQQIISAVDYCHRHMVVHRDLKPENVLLDAQMNAKIADFGLSNMMSDGEFLRTSCGSPNYAAPEVISGRLYAGPEVDIWSSGVILYALLCGTLPFDDDHVPTLFKKICDGIFFTPQYLNPSVIALLKHMLQVDPMKRATIKEIREDAWFKEELPKYLFPEDPSYSNNMIDDEALKEVCDKFECTEEEVLTCLYSRNHHDPLAVAYHLIIDNRRIMSEAKDFYLASSPP-SFLDDSKPHPERVQPFLAAEPPRPRHTLDELNPQKSKHQGVRRAKWHLGIRSQSRPNDIMSEVCRAMKQLDYEWKVVNPYYLRVKRKNPVTGMQTKMSLQLYQVDSRTYLLDFRSIDDDMLEA---KSGTATPHRSGS-----RPGSHTIEFFEMCANLIKLLAR
>Ss_XP_013983598.1 PRKAA1 Salmo salar Chrom 11
-GRVKIGHYILGDTLGVGTFGKVKVGQHELTKHQVAVKILNRQKIRSLDVVGKIRREIQNLKLFRHPHIIKLYQVISTPTDIFMVMEYVSGGELFDYICKNGKLDEKESRRLFQQIISAVDYCHRHMVVHRDLKPENVLLDAQMNAKIADFGLSNMMSDGEFLRTSCGSPNYAAPEVISGRLYAGPEVDIWSSGVILYALLCGTLPFDDDHVPTLFKKICDGIFFTPQYLNPSVTALLKHMLQVDPMKRATIKEIREDEWFKDELPKYLFPEDPCYSNNMIDDEALKEVCEKFECTEEEILTCLYSRNHHDPLAVAYHLIIDNRRIMSEAKDFYLASSPP-SFLDDTKPHPERMQPFLAGEPPRPRHTLDELNPLKSKHQGVRRAKWHLGIRSQSRPNDIMSEVCRAMKQLDYEWKVANPYYLRVKRKNPVTGMQTKMSLQLYQVDGRTYLLDFRSIDNDMLEA---KSGTATPHQSGS-AA--RPGSHTIEFFEMCANLIKLLAR
>Om_XP_021446261.1 PRKAA1a Oncorhynchus mykiss
-GRVKIGHYILGDTLGVGTFGKVKVGQHELTKHQVAVKILNRQKIRSLDVVGKIRREIQNLKLFRHPHIIKLYQVISTPTDIFMVMEYVSGGELFDYICKNGKLEEKESRRLFQQIISAVDYCHRHMVVHRDLKPENVLLDAQMNAKIADFGLSNMMSDGEFLRTSCGSPNYAAPEVISGRLYAGPEVDIWSSGVILYALLCGTLPFDDDHVPTLFKKICDGIFFTPQYLNPSVAALLKHMLQVDPMKRATIKEIREDEWFKDELPKYLFPEDPCYSNNMIDDEALKEVCEKFECTEEEILTCLYSRNHHDPLAVAYHLIIDNRRIMSEAKDFYLASSPP-SFLDDTKPHPERMQPFLAGESPRPRHTLDELNPLKSKHQGVRRAKWHLGIRSQSRPNDIMSEVCRAMKQLDYEWKVVNPYYLRVKRKNPVTGMQTKMSLQLYQVDGRTYLLDFRSIDNDMLEA---KSGTATPHQSGS-AA--RPGSHTIEFFEMCANLIKLLAR
>Ot_XP_024252996.1 PRKAA1a Oncorhynchus tshawytscha
-GRVKIGHYILGDTLGVGTFGKVKVGQHELTKHQVAVKILNRQKIRSLDVVGKIRREIQNLKLFRHPHIIKLYQVISTPTDIFMVMEYVSGGELFDYICKNGKLDEKESRRLFQQIISAVDYCHRHMVVHRDLKPENVLLDAQMNAKIADFGLSNMMSDGEFLRTSCGSPNYAAPEVISGRLYAGPEVDIWSSGVILYALLCGTLPFDDDHVPTLFKKICDGIFFTPQYLNPSVAALLKHMLQVDPMKRATIKEIREDEWFKDELPKYLFPEDPCYSNNMIDDEALKEVCEKFECTEEEILTCLYSRNHHDPLAVAYHLIIDNRRIMSEAKDFYLASSPP-SFLDDTKPHPERMQPFLAGEPPRPRHTLDELNPLKSKHQGVRRAKWHLGIRSQSRPNDIMSEVCRAMKQLDYEWKVVNPYYLRVKRKNPVTGMQTKMSLQLYQVDGRTYLLDFRSIDNDMLEA---KSGTATPHQSDS-AA--RPGSHTIEFFEMCANLIKLLAR
>Sa_XP_023843174.1 PRKAA1a Salvelinus alpinus
-GRVKIGHYILGDTLGVGTFGKVKVGQHELTKHQVAVKILNRQKIRSLDVVGKIRREIQNLKLFRHPHIIKLYQVISTPTDIFMVMEYVSGGELFDYICKNGKLDEKESRRLFQQIISAVDYCHRHMVVHRDLKPENVLLDAKMNAKIADFGLSNMMSDGEFLRTSCGSPNYAAPEVISGRLYAGPEVDIWSSGVILYALLCGTLPFDDDHVPTLFKKICDGIFFMPQYLNPSVTALLKHMLQVDPMKRATIKEIREDEWFKDELPKYLFPEDPCYSNNMIDDEALKEVCEKFECTEEEILTCLYSRNHHDPLAVAYHLIIDNRRIMSEAKDFYLASSPP-SFLDDTKPHPERMQPFLAGEPPRPRHTLDELNPLKSKHQGVRRAKWHLGIRSQSRPNDIMSEVCRAMKQLDYEWKMVNPYYLRVKRKNPVTGMQTKMSLQLYQVDGRTYLLDFRSIDNDMMEA---KSGTATPHQSGS-AA--RPGSHTIEFFEMCANLIKLLAR
>Ok_XP_020321068.1 PRKAA1a Oncorhynchus kisutch
--RVKIGHYIL-DTLGVGTFGKVKVGQHELTKHQVAVKILNRQKIRSLDVVGKIRREIQNLKLFRHPHIIKLYQVISTPTDIFMVMEYVSGGELFDYICKNGKLDEKESRRLFQQIISAVDYCHRHMVVHRDLKPENVLLDAQMNAKIADFGLSNMMSDGEFLRTSCGSPNYAAPEVISGRLYAGPEVDIWSSGVILYALLCGTLPFDDDHVPTLFKKICDGIFFTPQYLNPSVAALLKHMLQVDPMKRATIKEIREDEWFKDELPKYLFPEDPCYSNNMIDDEALKEVCEKFECTEEEILTCLYSRNHHDPLAVAYHLIIDNRRIMSEAKDFYLASSPP-SFLDDTKPHPERMQPFLAGEPPRPRHTLDELNPLKSKHQGVRRAKWHLGIRSQSRPNDIMSEVCRAMKQLDYEWKVVNPYYLRVKRKNPVTGMQTKMSLQLYQVDGRTYLLDFRSIDNDMLEA---KSGTATPHQSGS-AA--RPGSHTIEFFEMCANLIKLLAR
>Ss_XP_013994674.1 PRKAA1 Salmo salar Chrom 01
---------MLSLSL--------VVGQHELTKHQVAVKILNRQKIRSLDVVGKIRREIQNLKLFRHPHIIKLYQVISTPTDIFMVMEYVSGGELFDYICKNGKLDEKESRRLFQQIISAVDYCHRHMVVHRDLKPENVLLDAQMNAKIADFGLSNMMSDGEFLRTSCGSPNYAAPEVISGRLYAGPEVDIWSSGVILYALLCGTLPFDDDHVPTLFKKICDGIFFTPQYLNPSVASLLKHMLQVDPMKRATIKEIREDEWFKEELPKYLFPEDPSYSNNMIDDEALKEVCEKFECTEEEILTCLYSRNHHDPLAVAYHLIIDNRRIMSEAKDFYLASSPP-SFLDDTKPHPERMQPFLAVEPPRPRHTLDELNPQKSKHQGVRRAKWHLGIRSQSRPNDIMSEVCRAMKQLDYEWKVANPYYLRVKRKNPVTGMQTKMSLQLYQVDSRTYLLDFRSIDNDMLEA---KSGTATPHRSGS---TPRPGSHTIEFFEMCANLIKLLAR
>Sa_XP_023840103.1 PRKAA1b Salvelinus alpinus
-GRVKIGHYILGDTLGVGTFGKVKVGQHELTKHQVAVKILNRQKIRSLDVVGKIRREIQNLKLFRHPHIIKLYQVISTPTDIFMVMEYVSGGELFDYICKNGKLDEKESRRLFQQIISAVDYCHRHMVVHRDLKPENVLLDAQMNAKIADFGLSNMMSDGEFLRTSCGSPNYAAPEVISGRLYAGPEVDIWSSGVILYALLCGTLPFDDDHVPTLFKKICDGIFFTPQYLNPSVAALLKHMLQVDPMKRATIKEIREDEWFKEELPKYLFPEDPSYSNNMIDDEALKEVCEKFECTEEEILTCLYSRNHHDPLAVAYHLIIDNRRIMSEAKDFYLASSPP-SFLDDTKPHPERMQPFLAMESPRPRHTLDELNPQKSKHQGVRRAKWHLGIRSQSRPNDIMSEVCRAMKQLDYEWKVVNPYYLRVKRKNPVTGMQTKMSLQLYQVDSRTYLLDFRSIDNDMLEA---KSGTATPHRSGS---TPRPGSHTIEFFEMCANLIKLLAR
>Ok_XP_020313089.1 PRKAA1b Oncorhynchus kisutch
-GRVKIGHYILGDTLGVGTFGKVKVGQHELTKHQVAVKILNRQKIRSLDVVGKIRREIQNLKLFRHPHIIKLYQVISTPTDIFMVMEYVSGGELFDYICKNGKLDEKESRRLFQQIISAVDYCHRHMVVHRDLKPENVLLDAQMNAKIADFGLSNMMSDGEFLRTSCGSPNYAAPEVISGRLYAGPEVDIWSSGVILYALLCGTLPFDDDHVPTLFKKICDGIFFTPQYLNPSVAALLKHMLQVDPMKRATIKEIREDEWFKVELPKYLFPEDPSYSNNMIDDEALKEVCEKFECTEEEILTCLYSRNHHDPLAVAYHLIIDNRRIMSEAKDFYLASSPP-SFLDDTKPHPERMQPFLAVELPRPRHTLDELNPQKSKHQGVRRAKWHLGIRSQSRPNDIMSEVCRAMKQLDYEWKVVNPYYLRVKRKNPVTGMQTKMSLQLYQVDSRTYLLDFRSIDNDMLEA---KSGTATPHRSGS---TLRPGSHTIEFFEMCANLIKLLAR
>Om_XP_021457719.1 PRKAA1b Oncorhynchus mykiss
-GRVKIGHYILGDTLGVGTFGKVKVGQHELTKHQVAVKILNRQKIRSLDVVGKIRREIQNLKLFRHPHIIKLYQVISTPTDIFMVMEYVSGGELFDYICKNGKLDEKESRRLFQQIISAVDYCHRHMVVHRDLKPENVLLDAQMNAKIADFGLSNMMSDGEFLRTSCGSPNYAAPEVISGRLYAGPEVDIWSSGVILYALLCGTLPFDDDHVPTLFKKICDGIFFTPQYLNPSVAALLKHMLQVDPMKRATIKEIREDEWFKEELPKYLFPEDPSYSNNMIDDEALKEVCEKFECTEEEILTCLYSRNHHDPLAVAYHLIIDNRRIMSEAKDFYLASSPP-SFLDDTKPHPERMQPFLAVEPPRPRHTLDELNPQKSKHQGVRRAKWHLGIRSQSRPNDIMSEVCRAMKQLDYEWKVVNPYYLRVKRKSPVTGMQTKMSLQLYQVDSRTYLLDFRSIDNDMLEA---KSGTATPHRSGS---TLRPGSHTIEFFEMCANLIKLLAR
>Ot_XP_024237711.1 PRKAA1b Oncorhynchus tshawytscha
-GRVKIGHYILGDTLGVGTFGKVKVGQHELTKHQVAVKILNRQKIRSLDVVGKIRREIQNLKLFRHPHIIKLYQVISTPTDIFMVMEYVSGGELFDYICKNGKLDEKESRRLFQQIISAVDYCHRHMVVHRDLKPENVLLDAQMNAKIADFGLSNMMSDGEFLRTSCGSPNYAAPEVISGRLYAGPEVDIWSSGVILYALLCGTLPFDDDHVPTLFKKICDGIFFTPQYLNPSVAALLKHMLQVDPMKRATIKEIREDEWFKVELPKYLFPEDPSYSNNMIDDEALKEVCEKFECTEEEILTCLYSRNHHDPLAVAYHLIIDNRRIMSEAKDFYLASSPP-SFLDDTKPHPERMQPFLAVELPRPRHTLDELNPQKSKHQGVRRAKWHLGIRSQSRPNDIMSEVCRAMKQLDYEWKVVNPYYLRVKRKNPVTGMQTKMSLQLYQVDSRTYLLDFRSIDNDMLEA---KSGTATPHRSGS---TLRPGSHTIEFFEMCANLIKLLAR
>Dr_NP_001103756.1 PRKAA1 [Danio rerio]
-GRVKIGHYILGDTLGVGTFGKVKVGQHELTKHQVAVKILNRQKIRSLDVVGKIRREIQNLKLFRHPHIIKLYQVISTPTDIFMVMEYVSGGELFDYICKNGKLDEKESRRLFQQIISGVDYCHRHMVVHRDLKPENVLLDAHMNAKIADFGLSNMMSDGEFLRTSCGSPNYAAPEVISGRLYAGPEVDIWSSGVILYALLCGTLPFDDDHVPTLFKKICDGIFFTPQYLNPSVISLLKHMLQVDPMKRATIKEIREDEWFKQDLPKYLFPEDAAYSSNMIDEEALKEVCEKCECTEEEVLNCLYSRNHQDPLAVAYHLIIDNRRIMSEAKDFYLASSPP-SFLDD-KVHPERV-PFLVAEQPRPRHTLDELNPQKSKHLGVRRAKWHLGIRSQSRPNDIMSEVCRAMKQLDYEWKVVNPYYLRVRRKNPVTGMHTKMSLQLYQVDSRTYLLDFRSIDDDMMEV---KSGTATPHRSGS-----RPGSHTIEFFEMCANLIKLLAR
>Xt_NP_001120434.1 PRKAA1 [Xenopus tropicalis]
DGRVKIGHYILGDTLGVGTFGKVKVGKHELTGHKVAVKILNRQKIRSLDVVGKIRREIQNLKLFRHPHIIKLYQVISTPTDIFMVMEYVSGGELFDYICKNGKLDEKESRRLFQQILSGVDYCHRHMVVHRDLKPENVLLDAHMNAKIADFGLSNMMADGEFLRTSCGSPNYAAPEVISGRLYAGPEVDIWSCGVILYALLCGTLPFDDDHVPTLFKKICDGIFYTPQYLNPPVISLLKHMLLVDPMKRATIKDIREHEWFKLDLPKYLFPEDPSYSSNMIDDEALKEVCEKCECLEEEVLSCLYSRNHQDPLAVAYHLIIDNRRIMNEAKDFYLATSPP-SFMEE-RPHPERV-PFLVAE-PRQRHTLDELNPQKTKHQGVRRAKWHLGIRSQSRPNDIMAEVCRAMKQLGYEWKVVNPYYLRVRRKNPVTSMYTKMSLQLYQVDSRTYLLDFRSIDDEVTEA---KSESATPRRSGS-----RPGSHTIEFFEMCANLIKILAR
