# Supplementary material for: The AMPK system of salmonid fishes was expanded through genome duplication and is regulated by growth and immune status in muscle
Source: Sci Rep. 2019 Jul 8;9:9819. doi: 10.1038/s41598-019-46129-4 (PMC6614447; doi:10.1038/s41598-019-46129-4)
Supplement: Supplementary file 2 — Supplementary Datasets [file 41598_2019_46129_MOESM2_ESM.zip › Supp dataset-2.fasta]

>Lo_XP_015221331.1 PRKAB1 Lepisosteus oculatus
MGNTS-ILMDSPEDADIFH-FLARQDLESKAPTQARPTVFRWTGAGKDVFVSGSFNNWVS
KIPLTRSQNNFVAIVDLPEGEHQYKFYVDGQWTHDPSEPVVTNQLGTVNNLIQVKKTDFE
VFDALLVDSLKSSDVS--EAACAAP---HTAPW--------------------------K
GCTCIPA-----------HLYALSIKDGVMVLSATHRYKKKFVTTLLYKPI
>Ss_XP_014026858.1 PRKAB1 Salmo salar Chrom 24
MGNNSDILMDSTDDADLFNPFLAQRDLEDKCPSQAKPTVFRWTGAGKEIFVSGSFNNWTT
KIPLNKSQNNFAAVVDLPEGEHQYKFCVDGQWTLDPTGAVLTTKTGTVNNVIQVKRTDFE
VFDALMIDSQECADMS--DLSSSPPGPYQQDPYLTKTSDKLKNPPILPPHLLQVLLNKDT
GVSCDPALLPEPNHVMLNHLYALSIKDGVMVLSATHRYKKKYVTTLLYKPI
>Om_XP_021460635.1 PRKAB1a Oncorhynchus mykiss
MGNNSDIIMDSTDDADLFNTFLAQRDLEDKCPSQAKPTVFRWTGAGKEIFVSGSFNNWAT
KIPLNKSQNNFAAVVDLPEGEHQYKFCVDGQWTLDPTGAVLTTKTGTVNNVIQVKRTDFE
VFDALMIDSQECADMS--DLSSSPPGPYQQDPYITKTSDKLKNPPILPPHLLQVLLNKDT
GVSCDPALLPEPNHVMLNHLYALSIKDGVMVLSATHRYKKKYVTTLLYKPI
>Ot_XP_024273132.1 PRKAB1a Oncorhynchus tshawytscha
MGNNSDIIMDSTDDADLFNTFLAQRDLEDKCPSQAKPTVFRWTGAGKEIFVSGSFNNWAT
KIPLNKSQNNFAAVVDLPEGEHQYKFCVDGQWTLDPTGAVLTTKTGTVNNVIQVKRTDFE
VFDALMIDSQECADMS--DLSSSPPGPYQQDPYITKTSDKLKNPPILPPHLLQVLLNKDT
GVSCDPALLPEPNHVMLNHLYALSIKDGVMVLSATHRYKKKYVTTLLYKPI
>Sa_XP_023858950.1 PRKAB1a Salvelinus alpinus
MGNNSDIIMDSTDDADLFNTFLAQRDLEDKCPSQAKPTVFRWTGAGKEIFVSGSFNNWAT
KIPLNKSQNNFAAVVDLPEGEHQYKFCVDGQWTLDPTGAVLTTKTGTVNNVIQVKRTDFE
VFEALMIDSQECADMS--DLSSSPPGPYQQDPYITKTSDKLKNPPILPPHLLQVLLNKDT
GVSCDPALLPEPNHVMLNHLYALSIKDGVMVLSATHRYKKKYVTTLLYKPI
>Ok_XP_020326271.1 PRKAB1a Oncorhynchus kisutch
MGNNSDIIMDSTDDADLFNTFLAQRDLEDKCPSQAKPTVFRWTGGGKEIFVSGSFNNWAT
KIPLNKSQNNFAAVVDLPEGEHQYKFCVDGQWTLDPTGAVLTTKTGTVNNVIQVKRTDFE
VFDALMIDSQECADMS--DLSSSPPGPYQQDPYITKTSDKLKNPPILPPHLLQVLLNKDT
GVSCDPALLPEPNHVMLNHLYALSIKDGVMVLSATHRYKKKYVTTLLYKPI
>El_XP_010874629.1 PRKAB1a Esox lucius
MGNSS-IIMDSTEDADLFNTFLAQRDLEDKCPGQASPTVFRWTGAGKDVFVSGSFNNWAT
KIPLNKSQNNFTAIVDLPEGEHQYKFCVDGHWTLDPTGAVLTTKTGTVNNVIQVKRTDFE
VFDALMVDSQECADMS--DFSSSPPGPYRQDPYITKTDTKLKNPPILPPHLLQVLLNKDT
GVSCDPALLPEPNHVMLNHLYALSIKDGVMVLSATHRYKKKYVTTLLYKPI
>Ol_XP_004072599.1 PRKAB1b [Oryzias latipes]
MGNSS-IMMDSSEDADLFQ-FLAQEDLDDKSPTHARPTVFRWAGAAKEVFVSGSFNNWAT
KIPLNRSQKNFVAIVDLPEGDHQYKFCVDGQWTLDPAGAVATSKTGSVNNVIQVKRTDFE
VFDALRIDSEDSADMS--DLSSSPPGPYQQNAYVMKPEDKLKQPPILPPHLLQVLLNKDT
GISCDPTLLPEPNHVMLNHLYALSIKDGVMVLSATHRYKKKYVTTLLYKPI
>On_XP_005473069.1 PRKAB1b [Oreochromis niloticus]
MGNSS-IMMDSADDADLFQ-FLAQQDLVDKNLAQARPTVFRWAGAAKDVFVSGSFNNWST
KIPLNKSRNNFVAIVDLPEGEHQYKFCVDGQWILDPAGAVVTSKTGTVNNVIQVKRTDFE
VFDALRIDSQESADVS--DLSSSPPGPYLQDAYVTKPDDKLKHPPFLPPHLLQVLLNKDT
GISCDPTLLPEPNHVMLNHLYALSIKDGVMVLSATHRYKKKYVTTLLYKPI
>Ss_XP_013987506.1 PRKAB1 Salmo salar Chrom 01
MGNTN-ILIDSPEDADMFH-YLARQDLE-KGPTLDRPTVFRWTGSGKEVFLSGSFNNWAN
KIPLTRSQNNFVAIVDLPEGEHQYKFYVDGTWTHDPAEPVVTNQLGTVNNVIQVKKTDFE
VFDALMVDSQKCSDMSCQDLSSSPPGPYHQDPYIPKQEEKFKSPPILPPHLLQVILNKDT
GISCDPALLPEPNHVMLNHLYALSIKDGVMVLSATHRYKKKYVTTLLYKPI
>Sa_XP_023839656.1 PRKAB1b Salvelinus alpinus
MGNTN-ILMDSPEDADMFH-YLARQDLE-KGPTLDRPTVFRWTGSGKEVFLSGSFNNWAN
KIPLTRSQNNFVAIVDLPEGEHQYKFYVDGTWTHDPAEPVVTNQLGTVNNVIQVKKTDFE
VFDALMVDSQKCSDMSCQDLSSSPPGPYHQDPYIPKQEEKFKSPPILPPHLLQVILNKDT
GISCDPALLPEPNHVMLNHLYALSIKDGVMVLSATHRYKKKYVTTLLYKPI
>Ot_XP_024236340.1 PRKAB1b Oncorhynchus tshawytscha
MGNTN-ILMDSPEDADMFH-YLARQDLE-KGPTLDRPTVFRWTGSGKEVFLSGSFNNWAN
KIPLTRSQNNFVAIVDLPEGEHQYKFYVDGTWTHDPAEPVVTNQLGTVNNVIQVKKTDFE
VFDALMVDSQKCSDMSCQDLSSSPPGPYHQDPYIPKQEEKFKSPPILPPHLLQVILNKDT
GISCDPALLPEPNHVMLNHLYALSIKDGVMVLSATHRYKKKYVTTLLYKPI
>Om_XP_021458234.1 PRKAB1b Oncorhynchus mykiss
MGNTN-ILMDSPEDADMFH-YLARQDLE-KGPTLDRPTVFRWTGSGKEVFLSGSFNNWAN
KIPLTRSQNNFVAIVDLPEGEHQYKFYVDGTWTHDPAEPVVTNQLGTVNNVIQVKKTDFE
VFDALMVDSQKCSDMSCQDLSSSPPGPYHQDPYTPKQEEKFKSPPILPPHLLQVILNKDT
GISCDPALLPEPNHVMLNHLYALSIKDGVMVLSATHRYKKKYVTTLLYKPI
>Ok_XP_020313597.1 PRKAB1b Oncorhynchus kisutch
MGNTN-ILMDSPEDADMFH-YLARQDLE-KGPTLDRPTVFRWTGSGKEVFLSGSFNNWAN
KIPLTRSQNNFVAIVDLPEGEHQYKFYVDGTWTHDPAEPVVTNQLGTVNNVIQVKNTDFE
VFDALMVDSQKCSDMSCQDLSSSPPGPYHQDSYIPKQEEKFKSPPILPPHLLQVILNKDT
GISCDPALLPEPNHVMLNHLYALSIKDGVMVLSATHRYKKKYVTTLLYKPI
>El_XP_010875992.1 PRKAB1b Esox lucius
MGNTN-ILMDSPEDADMFH-YLARQDLE-KGP-LDRPTVFRWTGNGKEVFLSGSFNNWAN
KIPLTRSQNNFVAIVDLPEGEHQYKFYVDGTWTHDPNEPVVTNQLGTVNNIIQVKKTDFE
VFDALMVDSLKCSDISHPDMSSSPPGPYHQEPYIHKQEEKFKSPPILPPHLLQVILNKDT
GISCDPALLPEPNHVMLNHLYALSIKDGVMVLSATHRYKKKYVTTLLYKPI
>Ol_XP_023816449.1 PRKAB1a [Oryzias latipes]
MGNTS-ILMDSPEDADIFH-FLAQQDLEEKDPNLDRPTVFRWTGDGKEVFVSGSFNNWAN
KIPLIRSQNTFVAIVDLPEGEHQYKFYVDGQWTHDPTEPVITSQLGTVNNIIQVKKTDFE
VFDALMVDSQKSSDMS--DLSSSPPGPYHQDPYVPKQEEKFKSPPILPPHLLQVILNKDT
GISCDPALLPEPNHVMLNHLYALSIKDGVMVLSATHRYKKKYVTTLLYKPI
>On_XP_003440152.1 PRKAB1a [Oreochromis niloticus]
MGNTS-ILMDSPEDADIFH-FLAQQDLEDKAPTLERPTVFRWKGDGKEVYLSGSFNNWAN
KIPLIRSQNTFVAIVDLPEGEHQYKFYVDGQWTHDPAEPVVTSQLGTVNNIIQVKKTDFE
VFDALMVDSQKCSDMS--DLSSSPPGPYHQDAYVPKQEEKFKSPPILPPHLLQVILNKDT
GISCDPALLPEPNHVMLNHLYALSIKDGVMVLSATHRYKKKYVTTLLYKPI
>Dr_NP_001002632.1 PRKAB1a [Danio rerio]
MGNTS-ILMDSPEDADIFH-FIERPDLESKTDTLDRPTVFRWTGAGKEVYISGSFNNWTN
KIPLIRSQNNFVAIVDLPEGEHQYKFYVDGLWTHDPTEPVVTNQLGTVNNIIQVKKTDFE
VFDALMVDSQKCSDMS--DLSSSPPGPYHQDAYTPKQEEKFKSPPILPPHLLQVILNKDT
GISCDPALLPEPNHVMLNHLYALSIKDGVMVLSATHRYKKKYVTTLLYKPI
>Hs_NP_006244.2 PRKAB1 [Homo sapiens]
MGNTS-ILMDSPEDADLFH-FLAQHDLENKAPAQARPTVFRWTGGGKEVYLSGSFNNW-S
KLPLTRSHNNFVAILDLPEGEHQYKFFVDGQWTHDPSEPIVTSQLGTVNNIIQVKKTDFE
VFDALMVDSQKCSDVS--ELSSSPPGPYHQEPYVCKPEERFRAPPILPPHLLQVILNKDT
GISCDPALLPEPNHVMLNHLYALSIKDGVMVLSATHRYKKKYVTTLLYKPI
>Lc_XP_014345203.1 PRKAB1 [Latimeria chalumnae]
MGNTT-ILMDSPEDADIFH-FLAQQDLENKAPAQARPTVFRWTGGGKEVYLSGTFTNWNT
KIPLIRSHNNFVAILDLPEGEHQYKFFVDGQWTHDPSEPVVTSQLGTVNNIIQVKKTDFE
VFDALMVDSQKCSDMS--DLSSSPPGPYHQDPYVYKQEERFKAPPILPPHLLQVILNKDT
GISCDPALLPEPNHVMLNHLYALSIKDGVMVLSATHRYKKKYVTTLLYKPI
>Xt_XP_002932122.1 PRKAB1 [Xenopus tropicalis]
MGNTS-ILMDSPEDADMFP-FLAQHDLENKMPSQARPTVFRWTGGGKEIYLSGTFNNWA-
KIPLIRSHNNFFAILDLPEGEHQYKFLVDGQWTHDPAEPVTTSQLGTVNNIIQVQKTDFE
VFDALMVDSQKGSDIS--DLSSSPPGPYQQDPYNCKLEERFKTPPILPPHLLQVILNKDT
GISCDPALLPEPNHVMLNHLYALSIKDGVMVLSATHRYKKKYVTTLLYKPI
>Dr_NP_999878.1 PRKAB1b [Danio rerio]
MGNTS-ILMDSAEDGDLFQ-FLARQDQEDKTPLEERPTVFRWKGPGKEIYLSGSFNNWAT
KIPLNKSHNNFVAIIDLPEGEHQYKFYVDGHWTLDPKEPVVTNKSGVVNNVIKVRKTDFE
VFDALKTDSEKCADMS--DLSSSPPGPYHQDPYSTKSEDKLRSPPILPPHLLQVLLNKDT
GISCDPTLLPEPNHVMLNHLYALSIKDGVMVLSATHRYKKKYVTTLLYKPI
>Ps_XP_025043532.1 PRKAB1 [Pelodiscus sinensis]
MGRTE-TALNSYSQGDIFT-FLAQQDLESKAPIQDRPTVFRWT-----------VKNW-N
KLPLTRSHNNFVAILDLPEGEHQYKFYVDGQWTHDPSEPVVTSQLGTVNNIIQVKKTDFE
VFDALMVDSQKCSEMS--EISSSPPGPYHQDPYICKPEERFKTPPILPPHLLQVILNKDT
GISCDPALLPEPNHVMLNHLYALSIKDGVMVLSATHRYKKKYVTTLLYKPI
>Dr_NP_001124105.1 PRKAB2 Danio rerio
MGNT---MMDSTDDPNIFNT---APGLGLKPPPPARPTVIRWAGGGREVFITGSFNNWSS
KIPLNKSHNDFVAILDLPEGEHQYKFFVDGQWLHDPSEPVITSQLGTINNLIQVKKSDFE
VFDALQVDSLECSDTS--DLSSSPPGPYGQEVYMFRPEERFKAPPILPPHLLQVILNKDT
NVSCDPALLPEPNHVMLNHLYALSIKDGVMVLSATHRYKKKYVTSLLYKPI
>Ss_XP_014047496.1 PRKAB2 Salmo salar Chrom 03
MGNT--KMVDSTDDPNIFNT---EPDLDLKTGPQSRPTVIRWAGGGKEVYIAGSFNNWGN
KIPLNKSHNDFVAILDLPEGEHQYKFFVDGQWVHDPSEPVVTSQLGTINNLIEVKQSDFE
VFDALQVDSLESTDTS--DLSSSPPGPYGQEQYMFRPEERFKAPPILPPHLLQVILNKDT
NISCDPALLPEPNHVMLNHLYALSIKDGVMVLSATHRYKKKYVTSLLYKPI
>Ok_XP_020318235.1 PRKAB2a Oncorhynchus kisutch
MGNT--KMVDSTDDPNIFNT---EPDLDLKTGPQSRPTVIRWAGGGKEVYIAGSFNNWGN
KIPLNKSHNDFVAILDLPEGEHQYKFFVDGQWVHDPSEPVVTSQLGTINNLIEVKQSDFE
VFDALQVDSLESTDTS--DLSSSPPGPYGQEQYMFRPEERFKAPPILPPHLLQVILNKDT
NISCDPALLPEPNHVMLNHLYALSIKDGVMVLSATHRYKKKYVTSLLYKPI
>Ot_XP_024246647.1 PRKAB2a Oncorhynchus tshawytscha
MGNT--KMVDSTDDPNIFNT---EPDLDLKTGPQSRPTVIRWAGGGKEVYIAGSFNNWGN
KIPLNKSHNDFVAILDLPEGEHQYKFFVDGQWVHDPSEPVVTSQLGTINNLIEVKQSDFE
VFDALQVDSLESTDTS--DLSSSPPGPYGQEQYMFRPEERFKAPPILPPHLLQVILNKDT
NISCDPALLPEPNHVMLNHLYALSIKDGVMVLSATHRYKKKYVTSLLYKPI
>Om_XP_021444521.1 PRKAB2a Oncorhynchus mykiss
MGNT--KMVDSTDDPNIFNT---EPDLDLKTGPQSRPTVIRWAGGGKEVYIAGSFNNWGN
KIPLNKSHNDFVAILDLPEGEHQYKFFVDGQWVHDPSEPVVTSQLGTINNLIEVKQSDFE
VFDALQVDSLESTDTS--DLSSSPPGPYGQEQYMFRPEERFKAPPILPPHLLQVILNKDT
NISCDPALLPEPNHVMLNHLYALSIKDGVMVLSATHRYKKKYVTSLLYKPI
>Sa_XP_023865885.1 PRKAB2a Salvelinus alpinus
MGNT--KMVDSTDDPNIFNT---EPDLDLKTGPQSRPTVIRWAGGGKEVYIAGSFNNWGN
KIPLNKSHNDFVAILDLPEGEHQYKFFVDGQWVHDPSEPVVTSQLGTINNLIEVKQSDFE
VFDALQVDSLESTDSS--DLSSSPPGPYGQEQYMFRPEERFKAPPILPPHLLQVILNKDT
NISCDPALLPEPNHVMLNHLYALSIKDGVMVLSATHRYKKKYVTSLLYKPI
>Ss_XP_013996726.1 PRKAB2 Salmo salar Chrom 14
MGNT--KMVDSTDDPNIFNT---EPDLDLKTGPQSRPTVIRWAGGGKEVYIAGSFNNWGN
KIHLNKSHNDFVAILDLPEGEHQYKFFVDGQWVHDPSEPVVTSQLGTINNLIEVKQSDFE
VFDALQVDSLESTDTS--DLSSSPPGPYGQEQYMFRPEERSKAPPILPPHLLQVILNKDT
NISCDPALLPEPNHVMLNHLYALSIKDGVMVLSATHRYKKKYVTSLLYKPI
>Om_XP_021469651.1 PRKAB2b [Oncorhynchus mykiss]
MGNT--KMVDSTDDPNIFNT---EPDLDLKTGPQSRPTVIRWAGGGKEVYIAGSFNNWGN
KIHLNKSHNDFVAILDLPEGEHQYKFFVDGQWVHDPSEPVVTSQLGTINNLIEVKQSDFE
VFDALQVDSLESTDTS--DLSSSPPGPYGQEQYMFRPEERSKAPPILPPHLLQVILNKDT
NISCDPALLPEPNHVMLNHLYALSIKDGVMVLSATHRYKKKYVTSLLYKPI
>Ot_XP_024291992.1 PRKAB2b Oncorhynchus tshawytscha
MGNT--KMVDSTDDPNIFNT---EPDLDLKTGPQSRPTVIRWAGGGKEVYIAGSFNNWGN
KIHLNKSHNDFVAILDLPEGEHQYKFFVDGQWVHDPSEPVVTSQLGTINNLIEVKQSDFE
VFDALQVDSLESTDTS--DLSSSPPGPYGQEQYMFRPEERSKAPPILPPHLLQVILNKDT
NISCDPALLPEPNHVMLNHLYALSIKDGVMVLSATHRYKKKYVTSLLYKPI
>Ok_XP_020322633.1 PRKAB2b Oncorhynchus kisutch
MGNT--KMVDSTDDPNIFNT---EPDLDLKTGPQSRPTVIRWAGGGKEVYIAGSFNNWGN
KIHLNKSHNDFVAILDLPEGEHQYKFFVDGQWVHDPSEPVVTSQLGTINNLIEVKQSDFE
VFDALQVDSLESTDTS--DLSSSPPGPYGQEQYMFRPEERSKAPPILPPHLLQVILNKDT
NISCDPALLPEPNHVMLNHLYALSIKDGVMVLSATHRYKKKYVTSLLYKPI
>Sa_XP_023832575.1 PRKAB2b Salvelinus alpinus
MGNT--KMVDSTDDPNIFNT---EPDLDLKTGPQSRPTVIRWAGGGKEVYIAGSFNNWGN
KIHLNKSHNDFVAILDLPEGEHQYKFFVDGQWVHDPSEPVVTSQLGTINNLIEVKQSDFE
VFDALHVDSLESTDTS--DLSSSPPGPYGQEQYMFRPEERFKAPPILPPHLLQVILNKDT
NISCDPALLPEPNHVMLNHLYALSIKDGVMVLSATHRYKKKYVTSLLYKPI
>El_XP_010886499.1 PRKAB2 Esox lucius
MGNT--KMVDSTDDPNIFNT---EPDLDLKTGPQSRPTVIRWAGGGKEVYIAGSFNNWGH
KIPLNKSHNDFVAILDLPEGEHQYKFFVDGQWVHDPSEPVVTSQLGTINNLIQVKQSDFE
VFDALQVDSLESTDTS--DLSSSPPGPYGQDQYMFRPEERFKSPPILPPHLLQVILNKDT
NISCDPALLPEPNHVMLNHLYALSIKDGVMVLSATHRYKKKYVTSLLYKPI
>On_XP_003438230.1 PRKAB2 [Oreochromis niloticus]
MGNT--KMVDSTDDPNTFNT---TPDLDLKTGPQARPTVIRWAGGGKEVYIAGSFNNWNT
KIPLNKSHNDFVAILDLPEGEHQYKFFVDGQWVHDPSEPVVTSQMGTINNLIHVKKSDFE
VFDALQVDSLECSDTS--DLSSSPPGPYGQEQYVFRPEEHFKAPPILPPHLLQVILNKDT
NISCDPALLPEPNHVMLNHLYALSIKDGVMVLSATHRYKKKYVTSLLYKPI
>Ol_XP_004079245.1 PRKAB2 [Oryzias latipes]
MGNT--KMVDSTDDPNIFNT---TPDLDLKTASQARPTVIRWGGGGKEVYIAGSFNNWNT
KIPLNKSHNDFVAILDLPEGEHQYKFFVDGQWVHDPSEPVVTSQLGTINNLIQVKKSDFE
VFDALQVDSLECSDTS--DLSSSPPGPYGQEQYIFRPEKHFKAPPILPPHLLQVILNKDT
NISCDPALLPEPNHVMLNHLYALSIKDGVMVLSATHRYKKKYVTSLLYKPI
>Lo_XP_006634690.1 PRKAB2 [Lepisosteus oculatus]
MGNTS-IMVDSTDDPNIFNTFMHTPDLEHKLGSQARPTVIRWAGGGKEVYIAGSFNNWST
KIPLNKSHNDFVAILDLPEGEHQYKFYVDGQWVHDPSEPVVTSQMGTINNLIQVKKSDFE
VFDALKVDSLESSDTS--DLSSSPPGPYGQELYAFRPEERFKAPPILPPHLLQVILNKDT
NISCDPALLPEPNHVMLNHLYALSIKDGVMVLSATHRYKKKYVTSLLYKPI
>Hs_NP_005390.1 PRKAB2 [Homo sapiens]
MGNTT-IMVGSTDDPSVFS-FVSQQDLESKPTQQARPTVIRWSEGGKEVFISGSFNNWST
KIPLIKSHNDFVAILDLPEGEHQYKFFVDGQWVHDPSEPVVTSQLGTINNLIHVKKSDFE
VFDALKLDSMESSETS--DLSSSPPGPYGQEMYAFRSEERFKSPPILPPHLLQVILNKDT
NISCDPALLPEPNHVMLNHLYALSIKDSVMVLSATHRYKKKYVTTLLYKPI
>Ps_XP_006128870.1 PRKAB2 [Pelodiscus sinensis]
MGNTT-IMVGSTDDPNVFS-FMSQHDLESKPSQQARPTVIRWADGGKEVFISGSFNNWSA
KIPLIKSHNDFVAILDLPEGEHQYKFFVDGQWVHDPSEPVVTSQMGTINNLIHVKKSDFE
VFDALKVDSLESSETS--DLSSSPPGLYGQEMYVYRPEERFKSPPILPPHLLQVILNKDT
NISCDPALLPEPNHVMLNHLYALSIKDGVMVLSATHRYKKKYFTTLLYKPI
>Xt_NP_001106572.1 PRKAB2 [Xenopus tropicalis]
MGNTA-IMVGSTDDPNIFS---TPQESEPKSAQQGRPTVIRWTEGGKEVFISGSFNNWTA
KIPLIKSHNDFVAILDLPEGEHQYKFFVDGQWVHDPSEPVVTSQLGTINNLIHVKKSDFE
VFDALKLDSMESSDTS--DLSSSPPGLYGQELYAYKPEERYKSPPILPPHLLQVILNKDT
NISCDPALLPEPNHVMLNHLYALSIKDGVMVLSATHRYKKKYVTTLLYKPI
>Lc_XP_006005534.1 PRKAB2 [Latimeria chalumnae]
MGNTS-IMVGSTDDPNIFTP--SHTELESKPKQQARPTVIRWPEGGKEVYIAGSFNNWST
KIPLTKSHNDFVAILDLPEGEHQYKFLVDGQWVHDPSEPIVTSQMGTINNLIHVKKSDFE
VFDALELDSLESSDTS--DLSSSPPGLYSQEMYVFRPEERVKIPPILPPHLLQVILNKDT
SISCDPALLPEPNHVMLNHLYALSIKDGIMVLSATHRYKKKYVTSLLYKPI
