# Supplementary material for: The AMPK system of salmonid fishes was expanded through genome duplication and is regulated by growth and immune status in muscle
Source: Sci Rep. 2019 Jul 8;9:9819. doi: 10.1038/s41598-019-46129-4 (PMC6614447; doi:10.1038/s41598-019-46129-4)
Supplement: Supplementary file 2 — Supplementary Datasets [file 41598_2019_46129_MOESM2_ESM.zip › Supp dataset-3.fasta]

>Hs_NP_002724.1 PRKAG1 [Homo sapiens]
VYTSFMKSHRCYDLIPTSSKLVVFDTSLQ-------------------------VKKAFFALVTNGVRAAPLWDSKKQSFVGMLTITDFINILHRYYKSALVQIYELEEHKIETWREVYLQDSFKPLVCISPNASLFDAVSSLIRNKIHRLPVIDPESGNTLYILTHKRILKFLKLF----ITEFPKPEFMSKSLEELQIGTYANIAMVRTTTPVYVALGIFVQHRVSALPVVDEKGRVVDIYSKFDVINLAAEKTYNNLDVSVTKALQHRSHYFEGVLKCYLHETLETIINRLVEAEVHRLVVVDENDVVKGIVSLSDILQALVLT
>Dr_NP_998326.1 PRKAG1 [Danio rerio]
VYTRFMKSHRCYDLVPTSSKLVVFDTSLQ-------------------------VKKAFFALVSNGVRAAPLWDSKKQCFVGMLTITDFINILHRYYKSPLVQIYELEEHKIETWREVYLQDSFKPLVSISPNASLYDAVSSLLKHKIHRLPVIDPLTGNALYILTHKRILKFLKLF----ISEIPKPAFLSQTLEELNIGTFDNIAVVHSDTPLYAALGIFVEQRVSALPVVDENGRVVDIYSKFDVINLAAEKTYNNLDITVTKALQHRSQYFEGVLTCRASETLQAIINRLVEAEVHRLVIVDEQEVVKGIVSLSDILQALVLT
>On_XP_003441349.1 PRKAG1 [Oreochromis niloticus]
VYTRFMKSHRCYDLVPTSSKLVVFDTSLQ-------------------------VKKAFFALVSNGVRAAPLWDSKKQCFVGMLTITDFINILHRYYKSPLVQIYELEEHKIETWREVYLQDSFKPLVSISPNASLYDAVSSLLKNKIHRLPVIDPLTGNTLYILTHKRILKFLKLF----IAEMPKPSFLRQTLEELNIGTFKNIAVVRADTPLYTALGIFVEQRVSALPVVDDKGRVVDIYSKFDVINLAAEKTYNNLDVTVTKALQHRSQYFEGVLTCNRHETLEAIINRLVEAEVHRLVVVDEHEVVKGIVSLSDILQALVLT
>Ol_XP_004068542.1 PRKAG1 [Oryzias latipes]
AYTRFMKSHRCYDLVPTSSKLVVFDTSLQ-------------------------VKKAFFALVSNGVRAAPLWDSKKQCFVGMLTITDFINILHRYYKSPLVQIYELEEHKIETWRELYLQDSFKPLVSISPNASLYDAVSSLLRNKIHRLPVIDPLTGNTLYILTHKRILKFLKLF----ISEMPRPSFLSKTVEELNIGTFKNIAMVRKDTPVYTALGIFVEQRVSALPVVDEKGRVVDIYSKFDVINLAAEKTYNNLDVTVTKALQHRSQYFEGVLTCHIHDTLEAIINRLVEAEVHRLVVVDEQEVVKGIVSLSDILQALVLT
>El_XP_010879927.1 PRKAG1 Esox lucius
VYTRFMKSHRCYDLVPTSSKLVVFDTSLQ-------------------------VKKAFFALVSNGVRAAPLWDSKKQCFVGMLTITDFINILHRYYKSPLVQIYELEEHKIETWREVYLQDSFKPLVSISPNASLYDAVSSLLKNKIHRLPVIDPLTGNTLYILTHKRILKFLKLF----ISEMPKPAFLGQTLEELGIGTFQKIAVVRYDTPLYTALGMFVEQRVSALPVIDDNGRVVDIYSKFDVINLAAEKTYNNLDVTVTKALQHRSQYFEGVLTCNTHDTLESIINRLVEAEVHRLVVVDQQDVVKGIVSLSDILQALVLT
>Ss_XP_013988244.1 PRKAG1 Salmo salar Chrom 12
VYTRFMKSHRCYDLVPTSSKLVVFDTSLQ-------------------------VKKAFFALVSNGVRAAPLWDCKKQCFVGMLTITDFINILHRYYKSPLVQIYELEEHKIETWREVYLQDSFKPLVSISPNESLYDAVSSLLKNKIHRLPVIDPLTGNTLYILTHKRILKFLKLF----ISEMPKPAFLGQTLEELGIGTFHKIAVVRSDTPLYTALGIFVEQRVSALPVVDDNGRVVDIYSKFDVINLAAEKTYNNLDVTVTKALQHRSQYFEGVLTCNTHDTLESIINRLVEAEVHRLVVVDEQEVVKGIVSLSDILQALVLT
>Om_NP_001118109.1 PRKAG1b Oncorhynchus mykiss
VYTRFMKSHRCYDLVPTSSKLVVFDTSLQ-------------------------VKKAFFALVSNGVRAAPLWDCKKQCFVGMLTITDFINILHRYYKSPLVQIYELEEHKIETWREVYLQDSFKPLVSISPNESLYDAVSSLLKNKIHRLPVIDPLTGNTLYILTHKRILKFLKLF----ISEMPKPAFLGQTLEELGIGTFHKIAVVRSDTPLYTALGIFVEQRVSALPVVDDNGRVVDIYSKFDVINLAAEKTYNNLDVTVTKALQHRSQYFEGVLTCNTHDTLESIINRLVEAEVHRLVVVDEQEVVKGIVSLSDILQALVLT
>Ot_XP_024233668.1 PRKAG1b Oncorhynchus tshawytscha
VYTRFMKSHRCYDLVPTSSKLVVFDTSLQ-------------------------VKKAFFALVSNGVRAAPLWDCKKQCFVGMLTITDFINILHRYYKSPLVQIYELEEHKIETWREVYLQDSFKPLVSISPNESLYDAVSSLLKNKIHRLPVIDPLTGNTLYILTHKRILKFLKLF----ISEMPKPAFLGQTLEELGIGTFHKIAVVRSDTPLYTALGIFVEQRVSALPVVDDNGRVVDIYSKFDVINLAAEKTYNNLDVTVTKALQHRSQYFEGVLTCNTHDTLESIINRLVEAEVHRLVVVDEQEVVKGIVSLSDILQALVLT
>Ok_XP_020345242.1 PRKAG1b Oncorhynchus kisutch
VYTRFMKSHRCYDLVPTSSKLVVFDTSLQ-------------------------VKKAFFALVSNGVRAAPLWDCKKQCFVGMLTITDFINILHRYYKSPLVQIYELEEHKIETWREVYLQDSFKPLVSISPNESLYDAVSSLLKNKIHRLPVIDPLTGNTLYILTHKRILKFLKLF----ISEMPKPAFLGQTLEELGIGTFHKIAVVRSDTPLYTALGIFVEQRVSALPVVDDNGRVVDIYSKFDVINLAAEKTYNNLDVTVTKALLHRSQYFEGVLTCNTHDTLESIINRLVEAEVHRLVVVDEQEVVKGIVSLSDILQALVLT
>Ss_NP_001135234.1 PRKAG1 Salmo salar Chrom 22
VYTRFMKSHRCYDLVPTSSKLVVFDTSLQ-------------------------VKKAFFALVSNGVRAAPLWDSKKQCFVGMLTITDFINILHRYYKSPLVQIYELEEHKIETWREVYLQDSFKPLVSISPNASLYDAVSSLLKNKIHRLPVVDPLTGNTLYILTHKRILKFLKLF----ISEMAKPAFLGQTLEELGIGTFHKIAVVRSDTPLYTALGIFVDQRVSALPVVDDNGRVVDIYSKFDVINLAAEKMYNNLDVTVTKALQHRSQYFEGVLTCNTHDTLESIINRLVEAEVHRLVVVDEQEVVKGIVSLSDILQALVLT
>Ot_XP_024283087.1 PRKAG1a Oncorhynchus tshawytscha
VYTRFMKSHRCYDLVPTSSKLVVFDTSLQ-------------------------VKKAFFALVSNGVRAAPLWDSKKQCFVGMLTITDFINILHRYYKSPLVQIYELEEHKIETWREVYLQDSFKPLVSISPNASLYDAVSSLLKNKIHRLPVVDPLTGNTLYILTHKRILKFLKLF----ISEMAKPAFLGQTLEELGIGTFHKIAVVRSDTPLYTALGIFVDQRVSALPVVDDNGRVVDIYSKFDVINLAAEKMYNNLDVTVTKALQHRSQYFEGVLTCNTHDTLESIINRLVEAEVHRLVVVDEQEVVKGIVSLSDILQALVLT
>Om_XP_021465616.1 PRKAG1a Oncorhynchus mykiss
VYTRFMKSHRCYDLVPTSSKLVVFDTSLQ-------------------------VKKAFFALVSNGVRAAPLWDSKKQCFVGMLTITDFINILHRYYKSPLVQIYELEEHKIETWREVYLQDSFKPLVSISPNASLYDAVSSLLKNKIHRLPVVDPLTGNTLYILTHKRILKFLKLF----ISEMAKPAFLGQTLEELGIGTFHKIAVVRSDTPLYTALGIFVDQRVSALPVVDDNGRVVDIYSKFDVINLAAEKMYNNLDVTVTKALQHRSQYFEGVLTCNTHDTLESIINRLVEAEVHRLVVVDEQEVVKGIVSLSDILQALVLT
>Sa_XP_023852363.1 PRKAG1a Salvelinus alpinus
VYTRFMKSHRCYDLVPTSSKLVVFDTSLQ-------------------------VKKAFFALVSNGVRAAPLWDSKKQCFVGMLTITDFINILHRYYKSPLVQIYELEEHKIETWREVYLQDSFKPLVSISPNASLYDAVSSLLKNKIHRLPVVDPLTGNTLYILTHKRILKFLKLF----ISEMAKPAFLGQTLEELGIGTFHKIAVVRSDTPLYTALGIFVDQRVSALPVVDDNGRVVDIYSKFDVINLAAEKMYNNLDVTVTKALQHRSQYFEGVLTCSTHDTLESIINRLVEAEVHRLVVVDEQEVVKGIVSLSDILQALVLT
>Ok_XP_020339059.1 PRKAG1a Oncorhynchus kisutch
VYTRFMKSHRCYDLVPTSSKLVVFDTSLQ-------------------------VKKAFFALVSNGVRAAPLWDSKKQCFVGMLTITDFINILHRYYKSPLVQIYELEEHKIETWREVYLQDSFKPLVSISPNASLYDAVSSLLKNKIHRLPVVDPLTGNTLYILTHKRILKFLKLF----ISEMAKPAFLGQTLEELGIGTFHKIAVVRSDTPLYTALGIFVDQRVSALPVVDDNGRVVDIYSKFDVINLAAEKMYNNLDVTVTKALQHRSQYFEGVLTCNTHDTLESIINRLVEAEVHRLVVVDEQEVVKGIVSLSDILQALVLT
>Lo_XP_006629515.2 PRKAG1 [Lepisosteus oculatus]
VYTRFMKSHRCYDLVPTSSKLVVFDTSLQ-------------------------VKKAFFALVSNGVRAAPLWDSKKQCFVGMLTITDFINILHRYYKSPLVQIYELEEHKIETWREVYLQDSFKPLVSISPSASLYDAVSSLVEHKIHRLPVIDPLTGNTLYILTHKRILKFLKLF----ISEMPKPAFMRQTLEQLGIGTFKNIAMVRTDTPLYTALGIFVEQRVSALPVVDDSGRVVDIYSKFDVINLAAEKTYNNLDITVTKALQHRSQYFEGVLKCYCHETLEAIINRLVEAEVHRLVVVDASEVVKGIVSLSDILQALVLT
>Xt_NP_001096506.1 PRKAG1 [Xenopus tropicalis]
VYTRFMKNHKCYDLIPISSKLVVFDTSLQ-------------------------VKKAFFALVTNGVRAAPLWDSKKQGFVGMLTITDFINILHRYYKSPMVQIYELEEHKIETWRELYLQDSFKPLVSISPSASLFDAVSSLIKNRIHRLPVISPDSGNTLYILTHKRILKFLKLF----MSEVEKPAFVTKSLKDLHIGTYENIALVRPDTPVYVALGIFVQRRVSALPVVDDSGRVVDIYSKFDVINLAAEKTYNNLDITVTKALGHRSHYFEGVLKCYQHETLETIINRLVEAEVHRLVVVDENDVAKGIVSLSDILQCLVLT
>Lc_XP_005986297.1 PRKAG1 [Latimeria chalumnae]
VYTGFMKSHQCYDLVPTSSKLVVFDTSLQ-------------------------VKKAFFALVANGVRAAPLWDSNKQSFVGMLTITDFINILHRYYKSPLVQIYELEEHKIETWREVYLQDSFKPLVSISPSASLYEAVTSLLKNKIHRLPVIDPLTGNTLYILTHKRVLKFLNLF----AAEIAKPAFMSQTLEELSVGTYKNIAVVKASTPVYLALGIFVEQRVSALPVVDESGRVVDIYSKFDVINLAAEKTYNNLDLTVTKALQHRSQYFEGVLKCYKHETLETIVNRLVEAEVHRLVVVDKSDVVNGIVSLSDILQTLVLR
>Hs_NP_057287.2 PRKAG2 [Homo sapiens]
VYMRFMRSHKCYDIVPTSSKLVVFDTTLQ-------------------------VKKAFFALVANGVRAAPLWESKKQSFVGMLTITDFINILHRYYKSPMVQIYELEEHKIETWRELYLQETFKPLVNISPDASLFDAVYSLIKNKIHRLPVIDPISGNALYILTHKRILKFLQLF----MSDMPKPAFMKQNLDELGIGTYHNIAFIHPDTPIIKALNIFVERRISALPVVDESGKVVDIYSKFDVINLAAEKTYNNLDITVTQALQHRSQYFEGVVKCNKLEILETIVDRIVRAEVHRLVVVNEADSIVGIISLSDILQALILT
>Lc_XP_006000977.1 PRKAG2 Latimeria chalumnae
IYMRFMKSHKCYDIVPTSSKLVVFDTTLQ-------------------------VKKAFFALVANGVRAAPLWESKKQSFVGMLTITDFINILHRYYKSPMVQIYELEEHKIETWRELYLQETFKPLVNISPDASLFDAVYSLIKNKIHRLPVIDPVSGNALYILTHKRILKFLQLF----ISEMPKPAFMKKNLGELGIGTYHNIAFIHPDTPIIKALNIFVERRISALPVVDESGKVVDIYSKFDVINLAAEKTYNNLDITVTQALRHRSQYFEGVVKCNKLETLETIVDRIVKAEVHRLVVVNETDSIVGIISLSDILQALVLT
>Lo_XP_015210178.1 PRKAG2 [Lepisosteus oculatus]
IYMRFMKSHKCYDIVPTSSKLVVFDTTLQ-------------------------VKKAFFALVANGVRAAPLWETKKQSFVGMLTITDFINILHRYYKSPMVQIYELEEHKIETWRELYLQETFKPLVNISPDASLFDAVYSLIKNKIHRLPVIDPVSGNALYILTHKRILKFLQLF----VSEMPKPAFMKQTLEELGIGTYNNIAFIHPDTPIIKALNIFVDRRVSALPVVDESGKVVDIYSKFDVINLAAEKTYNNLDITVTQALRHRSQYFEGVMKCNRLETLETIVDRIVKAEVHRLVVVDENASIVGIVSLSDILQALVLT
>El_XP_012995128.1 PRKAG2 Esox lucius
IYMRFMKSHKCYDIVPTSSKLVVFDTTLQ-------------------------VKKAFFALVANGVRAAPLWETKKQSFVGMLTITDFINILHRYYKSPMVQIYELEEHKIETWRELYLQETFKPLVNITPDASIFDAVYSLIKNKIHRLPVIDPVSGNALYILTHKRILKFLQLF----VCEMPKPAFMKQNLEELTIGTYHDIAFIHPDTPIIKALNIFVDRRVSALPVVDESGKVVDIYSKFDVINLAAEKTYNNLDITVTQALRHRSQYFEGVMKCNRHETLETIVDRIVKAEVHRLVVVDENARIVGIVSLSDILQALVLT
>Ss_XP_014036945.1 PRKAG2 Salmo salar Chrom 29
IYMRFMKSHKCYDIVPTSSKLVVFDTTLQ-------------------------VKKAFFALVANGVRAAPLWETKKQSFVGMLTITDFINILHRYYKSPMVQIYELEEHQIETWRELYLQETFKPLVNISPDASIFDAVYSLIKNKIHRLPVIDPVSGNALYILTHKRILKFLQLF----VCEMPKPAFMKQTLEELTIGTYHNIAFIHPNTPIIKALNIFVDRRVSALPVVDESGKVVDIYSKFDVINLAAEKTYNNLDITVTQALRHRSQYFEGVMKCNRLETLETIVDRIVKAEVHRLVVVDENARIVGIVSLSDILQALVLT
>Ot_XP_024257081.1 PRKAG2a Oncorhynchus tshawytscha
IYMRFMKSHKCYDIVPTSSKLVVFDTTLQ-------------------------VKKAFFALVANGVRAAPLWETKKQSFVGMLTITDFINILHRYYKSPMVQIYELEEHQIETWRELYLQETFKPLVNISPDASIFDAVYSLIKNKIHRLPVIDPVSGNALYILTHKRILKFLQLF----VCEMPKPAFMKQTLEELTIGTYHNIAFIHPNTPIIKALNIFVDRRVSALPVVDESGKVVDIYSKFDVINLAAEKTYNNLDITVTQALRHRSQYFEGVMKCNRLETLETIVDRIVKAEVHRLVVVDENARIVGIVSLSDILQALVLA
>Sa_XP_023828406.1 PRKAG2a Salvelinus alpinus
IYMRFMKSHKCYDIVPTSSKLVVFDTTLQ-------------------------VKKAFFALVANGVRAAPLWETKKQSFVGMLTITDFINILHRYYKSPMVQIYELEEHQIETWRELYLQETFKPLVNISPDASIFDAVYSLIKNKIHRLPVIDPVSGNALYILTHKRILKFLQLF----VCEMPKPAFMKQTLEELTIGTYHNIAFIHPNTPIIKALNIFVDRRVSALPVVDESGKVVDIYSKFDVINLAAEKTYNNLDITVTQALRHRSQYFEGVMKCNRLETLETIVNRIVKAEVHRLVVVDENARIVGIVSLSDILQALVLT
>Ss_XP_014015130.1 PRKAG2 Salmo salar Chrom 19
IYMRFMKSHKCYDIVPTSSKLVVFDTTLQ-------------------------VKKAFFALVANGVRAAPLWETKKQSFVGMLTITDFINILHRYYKSPMVQIYELEEHKIETWRELYLQETFKPLVNISPDASIFDAVYSLIMNKIHRLPVIDPVSGNALYILTHKRILKFLQLF----VCEMPKPAFMKQTLEELTIGTYHNIAFIHPDTPIIKALSIFVVRRVSALPVVDESGKVVDIYSKFDVINLAAEKTYNNLDITVTQALRHRSQYFEGVMKCNRLETLETIVDRIVKAEVHRLVVVGDNAHIVGIVSLSDILQALVLT
>Ok_XP_020364465.1 PRKAG2b Oncorhynchus kisutch
IYMRFMKSHKCYDIVPTSSKLVVFDTTLQ-------------------------VKKAFFALVANGVRAAPLWETKKQSFVGMLTITDFINILHRYYKSPMVQIYELEEHKIETWRELYLQETFKPLVNISPDASIFDAVYSLIKNKIHRLPVIDPVSGNALYILTHKRILKFLQLF----VCEMPKPAFMKQTLEELTIGTYHNIAFIHPDTPIIKALNIFVVRRVSALPVVDESGKVVDIYSKFDVINLAAEKTYNNLDITVTQALRHRSQYFEGVMKCNRLETLETIVDRIVKAEVHRLVVVGDNAHIVGIVSLSDILQALVLT
>Ot_XP_024255656.1 PRKAG2b Oncorhynchus tshawytscha
IYMRFMKSHKCYDIVPTSSKLVVFDTTLQ-------------------------VKKAFFALVANGVRAAPLWETKKQSFVGMLTITDFINILHRYYKSPMVQIYELEEHKIETWRELYLQETFKPLVNISPDASIFDAVYSLIKNKIHRLPVIDPVSGNALYILTHKRILKFLQLF----VCEMPKPAFMKQTLEELTIGTYHNIAFIHPDTPIIKALNIFVVRRVSALPVVDESGKVVDIYSKFDVINLAAEKTYNNLDITVTQALRHRSQYFEGVMKCNRLETLETIVDRIVKAEVHRLVVVGDNAHIVGIVSLSDILQALVLT
>Om_XP_021475867.1 PRKAG2b Oncorhynchus mykiss
IYMRFMKSHKCYDIVPTSSKLVVFDTTLQ-------------------------VKKAFFALVANGVRAAPLWETKKQSFVGMLTITDFINILHRYYKSPMVQIYELEEHKIETWRELYLQETFKPLVNISPDASIFDAVYSLIKNKIHRLPVIDPVSGNALYILTHKRILKFLQLF----VCEMPKPAFMKQTLEELTIGTYHNIAFIHPDTPIIKALNIFVVRRVSALPVVDESGKVVDIYSKFDVINLAAEKTYNNLDITVTQALRHRSQYFEGVMKCNRLETLETIVDRIVKAEVHRLVVVGDNAHIVGIVSLSDILQALVLT
>Xt_XP_012819786.1 PRKAG2 [Xenopus tropicalis]
IYTRFMKSHKCYDIVPTSSKLVVFDTTLQ-------------------------VKKAFFALVANGVRAAPLWETKNQSFVGMLTITDFINILHRYYKSPMVQIYELEEHKIETWRELYLQETFKPLVNIFPDASLFDAVYSLIKNKIHRLPVIDPVSGNALYILTHKRILKFLQLF----VSEMPKPAFMKQNLEELGIGTYHNIAFIHPHTPIIKALNIFVERRVSALPVVGESGKVVDIYSKFDVINLAAEKTYNNLDITVTQALEHRSQYFEGVVKCSKLETLETIVDRIVKAEVHRLVVVDEADSIVGIISLSDILQALVLS
>Dr_NP_001315359.1 PRKAG2a [Danio rerio]
IYMRFMKSHKCYDIVPTSSKLVVFDTTLQ-------------------------VKKAFFALVANGVRAAPLWETKKQSFVGMLTITDFINILHRYYKSPMVQIYELEEHKIETWRELYLQETFKPLVNISPDASIFDAVYSLIKNKIHRLPVIDPVSGNALYILTHKRILKFLQLF----VCEMPKPAFMKQTLEELSIGTYNNIAFIHPDTPIIKALSIFVDRRVSALPVVDESGKVVDIYSKFDVINLAAEKTYNNLDISVTQALMHRSQYFEGVMKCNRLETLETIVDRIVKAEVHRLVVVDENGSIVGIVSLSDILQALVLN
>Om_XP_021418184.1 PRKAG2a Oncorhynchus mykiss
IYMRFMKSHKCYDIVPTSSKLVVFDTTLQ-------------------------VKKAFFALVANGVRAAPLWETKKQSFVGMLTITDFINILHRYYKSPMVQIYELEEHQIETWRELYLQETFKPLVNISPDASIFDAVYSLIKNKIHRLPVIDPVSGNALYILTHKRILKFLQLF----VCEMPKPAFMKQTLEELTIGTYHNIAFIHPNTPIIKALNIFVDRRVSALPVVDESGKVVDIYSKFDVINLAAEKTYNNLDITVTQALRHRSQYFEGVMKCNRLETLETIVDRIVKAEVHRLVVVDENARIVGIVSLSDILQALVLT
>Ok_XP_020349982.1 PRKAG2a Oncorhynchus kisutch
IYMRFMKSHKCYDIVPTSSKLVVFDTTLQ-------------------------VKKAFFALVANGVRAAPLWETKKQSFVGMLTITDFINILHRYYKSPMVQIYELEEHQIETWRELYLQETFKPLVNISPDASIFDAVYSLIKNKIHRLPVIDPVSGNALYILTHKRILKFLQLF----VCEMPKPAFMKQTLEELTIGTYHNIAFIHPNTPIIKALNIFVDRRVSALPVVDESGKVVDIYSKFDVINLAAEKTYNNLDITVTQALRHRSQYFEGVMKCNRLETLETIVDRIVKAEVHRLVVVDENARIVGIVSLSDILQALVLA
>Ps_XP_025036530.1 PRKAG2 [Pelodiscus sinensis]
IYMRFMKSNKCYDIVPTSSKLVVFDTTLQ-------------------------VKKAFFALVANGVRAAPLWESKKQSFVGMLTITDFINILHRYYKSPMVQIYELEEHKIETWRELYLQETFKPLVNISPDASLFDAVYSLIKNKIHRLPVIDPVSGNALYILTHKRILKFLQLF----VSEMPKPAFMKKNLDDLGIGTYDNIAFIHPDTPIIKALNIFVDRRISALPVVDESGKVVDIYSKFDVINLAAEKTYNNLDITVTQALQHRSQYFEGVVKCSKLETLETIVDRIVKAEVHRLVVVNEADSIVGIISLSDILQALVLT
>El_XP_010883185.1 PRKAG2 Esox lucius
IYTRFMKSHSCYDIVPTSSKLVVFDTGLQ-------------------------VKKAFFALVANGVRAAPLWDSEKQCFVGMLTITDFIIILHRYYKSPLVQIYELEDHKLETWREVYLQETFKPLVNISPESSIFDAVYSLIKNKIHRLPVIDPVTGNPLYILTHKRILKFLQLF----VCEMPKPAFMKQTLGKLGIGTYKNIAYIHPDTPIIKALQIFVERRVSALPVVDMSGKVVDIYSKFDVINLAAEKTYNNLDITVTQALRHRCQYFEGVMQCHKLDTLETIVDRIVKAEVHRLVVVDEHSAIEGIISLSDILQALVLS
>Ss_XP_014045854.1 PRKAG2 Salmo salar Chrom 03
IYMRFMKSHSCYDIVPTSSKLVVFDTGLQ-------------------------VKKAFFALVANGVRAAPLWDSERQCFVGMLTITDFIIILHRYYKSPLVQIYELEDHKLETWREVYLQETFKPLVNISPESSIFDAVYSLIKNKIHRLPVIDPVTGNPLYILTHKRILKFLQLF----VREMPKPAFMKQTLGELGIGTYKNIAFIHPDTPIIKALQIFVERRVSALPVVDVSGKVVDIYSKFDVMNLAAEKTYNNLDVTVTQALRHRWQYFEGVMQCHKLDALETIVDRIVKAEVHRLVVVDDRSAIEGIISLSDILQALVLS
>Ot_XP_024247251.1 PRKAG2c Oncorhynchus tshawytscha
IYMRFMKSHSCYDIVPTSSKLVVFDTGLQ-------------------------VKKAFFALVANGVRAAPLWDSERQCFVGMLTITDFIIILHRYYKSPLVQIYELEDHKLETWREVYLQETFKPLVNISPESSIFDAVYSLIKNKIHRLPVIDPVTGNPLYILTHKRILKFLQLF----VREMPKPAFMKQTLGELGIGTYKNIAFIHPDTPIIKALQIFVERRVSALPVVDVSGKVVDIYSKFDVINLAAEKTYNNLDITVTQALRHRWQYFEGVMQCHKLDTLETIVDRIVKAEVHRLVVVDDRSAIEGIVSLSDILQALVLS
>Om_XP_021445013.1 PRKAG2c Oncorhynchus mykiss
IYMRFMKSHSCYDIVPTSSKLVVFDTGLQ-------------------------VKKAFYALVANGVRAAPLWDSERQCFVGMLTITDFIIILHRYYKSPLVQIYELEDHKLETWREVYLQETFKPLVNISPESSIFDAVYSLIKNKIHRLPVIDPVTGNPLYILTHKRILKFLQLF----VREMPKPAFMKQTLGELGIGTYKNIAFIHPDTPIIKALQIFVERRVSALPVVDVSGKVVDIYSKFDVINLAAEKTYNNLDLTVTQALRHRCQYFEGVMQCHKLDTLETIVDRIVKAEVHRLVVVDDRSAIEGIVSLSDILQALVLS
>Ok_XP_020318705.1 PRKAG2c Oncorhynchus kisutch
IYMRFMKSHSCYDIVPTSSKLVVFDTGLQ-------------------------VKKAFFALVANGVRAAPLWDSERQCFVGMLTITDFIIILHRYYKSPLVQIYELEDHKLETWREVYLQETFKPLVNISPESSIFDAVYSLIKNKIHRLPVIDPVTGNPLYILTHKRILKFLQLF----VREMPKPAFMKQTLGELGIGTYKNIAFIHPDTPIIKALQIFVERRVSALPVVDVSGKVVDIYSKFDVINLAAEKTYNNLDITVTQALRHRWQYFEGVMQCHKLDTLETIVDRIVKAEVHRLVVVDDRSAIEGIVSLSDILQALVLS
>Sa_XP_023865767.1 PRKAG2c Salvelinus alpinus
IYMRFMKSHSCYDIVPTSSKLVVFDTGLQ-------------------------VKKAFFALVANGVRAAPLWDSERQCFVGMLTITDFIIILHRYYKSPLVQIYELEDHKLETWREVYLQETFKPLVNISPESSIFDAVYSLIKNKIHRLPVIDPVTGNPLYILTHKRILKFLQLF----VREMPKPAFMKQTLVELGIGTYKNIAFIHPDTPIIKALQIFVERRVSALPVVDVSGKVVDIYSKFDVINLAAEKTYNNLDITVTQALRHRWQYFEGVMQCHKLDTLETIVDRIVKAEVHRLVVVDDRSAIEGIISLSDILQALVLS
>Ss_XP_013995764.1 PRKAG2 Salmo salar Chrom 14
IYMRFMKSHCCYDIVPTSSKLVVFDTGLQ-------------------------VKKAFFALVANGVRAAPLWDSERQCFVGMLTITDFIIILHRYYKSPLVQIYELEDHKLETWREVYLQETFKPLVNISPESSIFDAVYSLIKNKIHRLPVIDPVTGNPLYILTHKRILKFLQLF----VREMPKPAFMKQTLGELGIGTYKNIAFIHPDTPIIKALQIFVERRVSALPVVDVSGKVVDIYSKFDVINLAAEKTYNNLDITVTQALRHRCQYFEGVMQCHKLDTLETIVDKIVKAEVHRLVVVDERSAIEGIISLSDILQALVLS
>Ok_XP_020322422.1 PRKAG2d Oncorhynchus kisutch
IYMRFMKSHCCYDIVPTSSKLVVFDTGLQ-------------------------VKKAFFALVANGVRAAPLWDSERQCFVGMLTITDFIIILHRYYKSPLVQIYELEDHKLETWREVYLQETFKPLVNISPESSIFDAVYSLIKNKIHRLPVIDPVTGNPLYILTHKRILKFLQLF----VREMPKPAFMKQTLGELGIGTYKNIAFIHPDTPIIKALQIFVERRVSALPVVDVSGKVVDIYSKFDVINLAAEKTYNNLDITVTQALRHRCQYFEGVMQCHKLDTLETIVDKIVKAEVHRLVVVDDRSAIEGIISLSDILQALVLS
>Ot_XP_024291519.1 PRKAG2d Oncorhynchus tshawytscha
IYMRFMKSHCCYDIVPTSSKLVVFDTGLQ-------------------------VKKAFFALVANGVRAAPLWDSERQCFVGMLTITDFIIILHRYYKSPLVQIYELEDHKLETWREVYLQETFKPLVNISPESSIFDAVYSLIKNKIHRLPVIDPVTGNPLYILTHKRILKFLQLF----VREMPKPAFMKQTLGELGIGTYKNIAFIHPDTPIIKALQIFVERRVSALPVVDVSGKVVDIYSKFDVINLAAEKTYNNLDITVTQALRHRCQYFEGVMQCHKLDTLETIVDKIVKAEVHRLVVVDDRSAIEGIISLSDILQALVLS
>Om_XP_021469099.1 PRKAG2d Oncorhynchus mykiss
IYMRFMKSHCCYDIVPTSSKLVVFDTGLQ-------------------------VKKAFFALVANGVRAAPLWDSERQCFVGMLTITDFIIILHRYYKSPLVQIYELEDHKLETWREVYLQETFKPLVNISPESSIFDAVYSLIKNKIHRLPVIDPVTGNPLYILTHKRILKFLQLF----VREMPKPAFMKQTLGELGIGTYKNIAFIHPDTPIIKALQIFVERRVSALPVVDVSGKVVDIYSKFDVINLAAEKTYNNLDITVTQALRHRCQYFEGVMQCHKLDTLETIVDKIVKAEVHRLVVVDDRSAIEGIISLSDILQALVLS
>Sa_XP_023833505.1 PRKAG2d Salvelinus alpinus
IYMRFMKSHCCYDIVPTSSKLVVFDTGLQ-------------------------VKKAFFALVANGVRAAPLWDSERQCFVGMLTITDFIIILHRYYKSPLVQIYELEDHKLETWREVYLQATFKPLVNISPESSIFDAVYSLIKNKIHRLPVIDPVTGNPLYILTHKRILKFLQLF----VREMPKPAFMKQTLGELGIGTYKNIAFIHPDTPIIKALQIFVERRVSALPVVDVSGKVVDIYSKFDVINLAAEKTYNNLDITVTQALRHRCQYFEGVMQCHKLDTLETIVDKIVKAEVHRLVVVDERSAIEGIISLSDILQALVLS
>On_XP_013124928.2 PRKAG2b [Oreochromis niloticus]
IYMRFMKSHKCYDIVPTSSKLVVFDTALQ-------------------------VKKAFFALVANGVRAAPLWDTEKQSFVGMLTITDFIIILHRYYKSPMVQIYELEEHKLETWREVYLQATFKPLVNISPDASLFDAVYTLIKNKIHRLPVIDPVTGNALYILTHKRILKFLQLF----MCEMPKPAFMKQTLGELGIGTYHDIAFIHPDTPIIKALNIFVERRVSALPVVDDSGKVVDIYSKFDVINLAAEKTYNNLDISVTQALKHRSQYFEGVMKCHKMETMETIVDRIVKAEVHRLVVVDERSSIEGIVSLSDILQALVLS
>Ol_XP_004079311.1 PRKAG2b [Oryzias latipes]
IYMRFMKSHKCYDIVPTSSKLVVFDTALQ-------------------------VKKAFFALVANGVRAAPLWDTEKQSFVGMLTITDFIIILHRYYKSPMVQIYELEEHKLETWREVYLQATFKPLVNISPDASLFDAVYTLIKNKIHRLPVIDPVTGNALYILTHKRILKFLQLF----MYEMPKPAFMKQTLSELGIGTYHDIAYIHPDTPIIKALNIFVEKRVSALPVVDDSGTVVDIYSKFDVINLAAEKTYNNLDITVTQALKHRSQYFEGVVKCHKMETMEAIVDRIVKAEVHRLVVVDERSGIQGIVSLSDILQALVLS
>Dr_XP_696730.4 PRKAG2b [Danio rerio]
IYMHFMMSHKCYDLIPTSSKLVVFDTTLQ-------------------------VKKAFFALVANGVRAAPLWETKTQSFVGMLTITDFIIILHRYYKSPLVQIYALEEHKIETWRELYLQETFKPLVNISPNANIFNAVYSLIKNKIHRLPVIDPVTGNALYILTHKRILKFLQLF----VCEMPKPAFMKQTLVELGIGTYSNIAYIHPDTPIIKALGMFVERRVSALPVVDVTGKVVDIYSKFDVINLAAEKTYNNLDITVTQALLHRSQYFEGVMKCYRHETLETIVDRIVKAEVHRLVVVDDNSSIEGIISLSDILQALVLT
>On_XP_005461943.2 PRKAG2a Oreochromis niloticus
IYMRFMKCHKCYDIIPTSSKLVVFDTTLQ-------------------------VKKAFFALVANGVRAAPLWESKKQSFVGMLTITDFINILTRYYKSPMVQIYELEEHKIETWRELYLQETFKPLVHISPDSSVFEAVHSLIKNKIHRLPVIDPVSGNALYILTHKRILKFLQLF----VCEMPMPAFMKQTLEELGVGTYTNIAYIHPDTPLITALSVFTHRRVSALPVVDHHGKVVDIYSKFDVINLAAEKTYNNLDVTVTQALRHRSQYFEGVMKCNKLETLETIVDRIVKAEVHRLVVVDEESRIVGIVSLSDILQALVLT
>Ol_XP_004080921.1 PRKAG2a Oryzias latipes
IYMRFMKCHKCYDIIPTSSKLVVFDTTLQ-------------------------VKKAFFALGANGVRAAPLWESKKQSFVGMLTITDFINILTRYYKSPMVQIYELEEHKIETWRELYLQETFKPLVHIPPDASIFEAVYSLIKNKIHRLPVIDPISGNALYILTHKRILKFLQLF----VCEMPMPAFMKQSLQQLGVGTYSNIAYIHPDTPLITALSVFTHRRVSALPVVDHNGRVVDIYSKFDVINLAAEKTYNNLDVTVTQALRHRSQYFEGVMKCNRLETLETIVDRIVKAEVHRLVVVDEDSRIVGIVSLSDILQALVLT
>Hs_NP_059127.2 PRKAG3 [Homo sapiens]
IYMRFMQEHTCYDAMATSSKLVIFDTMLE-------------------------IKKAFFALVANGVRAAPLWDSKKQSFVGMLTITDFILVLHRYYRSPLVQIYEIEQHKIETWREIYLQGCFKPLVSISPNDSLFEAVYTLIKNRIHRLPVLDPVSGNVLHILTHKRLLKFLHIF----GSLLPRPSFLYRTIQDLGIGTFRDLAVVLETAPILTALDIFVDRRVSALPVVNECGQVVGLYSRFDVIHLAAQQTYNHLDMSVGEALRQRTLCLEGVLSCQPHESLGEVIDRIAREQVHRLVLVDETQHLLGVVSLSDILQALVLS
>Xt_NP_001072406.2 PRKAG3 [Xenopus tropicalis]
LYMEFMMKNCCYDAIPTSCKLVVFDTTLQ-------------------------IKKAFLALVANGVRAAPLWDSKQHSFVGMLTITDFINILHRYYKAPLVQIYELEEHKIETWREVYLQSSFKPLIYISPADSLFHAVYSLIKNKIHRLPVMDPISGNILHILTHKRLLKFLHLF----GDTLPRPRFLQKTILELGIGTFRDVAVVQDSSSVYNALEIFVERRVSALPVVNESGQVVGLYSRFDVIHLAAQKIYNNLDISVRDALRLRSLSIEGVLMCYPHESLEVVIDRIVREQIHRLVLVDEDHRPRGIVSLSDILQALVLT
>Dr_XP_005160350.1PRKAG3a [Danio rerio]
TYMNFMKKHCCYDAIPTSCKLVIFDTTLQ-------------------------VKKAFFALVANGLRAAPLWDHKLQRFVGMLTITDFINILHRYYRSPMVQIYELEEHKIETWRDVYLQYQDQCLISITPDASLFDAVYSLLKHKIHRLPVIDPESGNVLHILTHKRILKFLHIF----GTTVPKPRFLKMQIKEAGIGTFRDVATVSQTATVYDALSVFVERRVSALPVVDDDGKVVALYSRFDVINLAAQKTYNNLSMSMQEAVRRRRCYVEGVIKCYPDETLETVIDRIVKAEVHRLVLVDREDVVRGIISLSDLLQAIVLS
>On_XP_005450123.1 PRKAG3a Oreochromis niloticus
VYMKFMKSHRCYDAIPTSCKLVIFDTTLQ-------------------------VKKAFYALVANGLRAAPLWDSKLQRFVGMLTITDFINILHCYYKSPMVQMYELESHKIETWRDVYLQYSNNFLISISPEASLFEAIYSLLRYKIHRLPVIDPESGNVLHILTHKRILKFLHIF----GKKLPKPAFTKRPIQELGIGTFRNIATVQQTASLYDALSIFVERRVSALPVVDEQGKVVALYSRFDVINLAAQKTYNNLDMTMQEAVEKRICCVEGVIKCYPYETLEIILDRIVKAEVHRLVLVDRADVVKGIISLSDLLQAMVLT
>Ol_XP_004066767.1 PRKAG3a [Oryzias latipes]
VYMNFMKRHRCYDAIPVSCKLVIFDTTLQ-------------------------VKTAFFALVTNGLRAAPLWDSKLQRFVGMLTITDFINILHCYYKSPLVQMYGLESHKIETWRDVYLCYSSQFLVSVSPEASLFDAIYSLLRYKIHRLPVIDPESGNVLHILTHKRILKFLHIF----GKKLPRPGFIRRPIQELGIGTFSNIATVQQTSTLYDALSIFVERRVSALPVVDGHGKVVALYSRFDVINLAAQKTYNNLDMTMQEAVRRRTCHVEGVIKCYPHETLETILDRIVKAEVHRLVLVDTADVVKGIVSLSDLLQAMVLT
>El_XP_010891425.1 PRKAG3 Esox lucius
IYMKFMKSHCCYDAIPTSCKLVIFDTTLQ-------------------------VKKAFFALVANGLRAAPLWDSKKQRFVGMLTITDFINILHRYYRSPLVQMNELERHQIGTWRDVYLQYSDHCLHSISPDASLFDAIYLLLRYKIHRLPVIDPVSGNVLHIITHKRILKFLHIF----QETVPKPQFLQKTIRDLGVGTFRNIATVQQTASLYDALSLFVERRVSALPVVNTKGKVVALYSRFDVINLAARKTYNNLNISMQEAIQQRCCFIEGVIKCLPDETLGTAIDRIVKAEVHRLVLVDREDICLGIVSLSDLLQAMVLT
>Ss_XP_014006765.1 PRKAG3 Salmo salar Chrom 17
MYMKFMKNHCCYEAIPTSCKLVIFDTTLQ-------------------------VKKAFFALVANGLRAAPLWDSKTQRFVGMLTITDFINILHHYYRSPLVEMNELERHQIGTWRDVYLQYSNHCLHSITPDASLFDAIYSLLRYKIHRLPVIDPVSGNVLHILTHKRILKFLHIFYSTQKETVPKPCFMQKTIQDVGIGTFRNIATVQQTASVYDALSVFVERRVSALPVVNEQGKVVALYSRFDVINLDAQKTYNNLNMSMEEAIRRRCCFVEGVIKCLPDETLQTIIDRIIKAEVHRLVLVDKEDVCRGIISLSDLLQAMVLT
>Om_XP_021427186.1 PRKAG3 Oncorhynchus mykiss
MYMKFMKSHCCYEAIPTSCKLVIFDTTLQ-------------------------VKKAFFALVANGLRAAPLWDSKTQRFVGMLTITDFINILHRYYRSPLVQMKELERHQIGTWRDVYLQYSNHCLHSIAPDASLFDAIYSLLRYKIHRLPVIDPVSGNVLHILTHKRILKFLHIFYSTQKETVPKPCFMQKTIQDVGIGTFRNIATVQQTASVYDALSVFVERRVSALPVVNEQGKVVALYSRFDVINLAAQKTYNNLNMSMQEAIRRRCCFIEGVIKCLPDETLETVIDRIIKAEVHRLVLVDKEDVCRGIISLSDLLQAMVLS
>Ok_XP_020360070.1 PRKAG3 Oncorhynchus kisutch
MYMKFMKSHCCYEAIPTSCKLVIFDTTLQNILFLLNSAQIFSLHFPRERSWSLLVKKAFFALVANGLRAAPLWDSKTQRFVGMLTITDFINILHRYYRSPLVQMNELERHQIGTWRDVYLQYSNHCLHSIAPDASLFDAIYSLLRYKIHRLPVIDPVSGNVLHILTHKRILKFLHIFYSTQKETVPKPCFMQKTIQDVGIGTFRNIATVQQTASVYDALSVFVERRVSALPVVNEQGKVVALYSRFDVINLAAQKTYNNLNMSMQEAIRRRCCFIEGVIKCLPDETLETVIDRIIKAEVHRLVLVDKEDVCRGIISLSDLLQAMVLS
>Ot_XP_024281795.1 PRKAG3 Oncorhynchus tshawytscha
MYMKFMKSHCCYEAIPTSCKLVIFDTTLQNILFLLNSAQIFSLHFPRERSWSLLVKKAFFALVANGLRAAPLWDSKTQRFVGMLTITDFINILHRYYRSPLVQMNELERHQIGTWRDVYLQYSNHCLHSIAPDASLFDAIYSLLRYKIHRLPVIDPVSGNVLHILTHKRILKFLHIFYSTQKKTVPKPCFMQKTIQDVGIGTFRNIATVQQTASVYDALSVFVERRVSALPVVNEQGKVVALYSRFDVINLAAQKTYNNLNMSMQEAIRRRCCFIEGVIKCLPDETLETIIDRIIKAEVHRLVLVDKEDVCRGIISLSDLLQAMVLS
>Sa_XP_023828216.1 PRKAG3 Salvelinus alpinus
IYMKFMKSHCCYEAIPTSCKLVIFDTTLQ-------------------------VKKAFFALVANGLRAAPLWDSKTQRFVGMLTITDFINILHRYYRSPLVQMNELERHQIGTWRDVYLQYSNHCLHSITPDASLFDAIYSLLRYKIHRLPVIDPVSGNVLHILTHKRILKFLHIFYSTQKETVPKPCFMQKTIQDVGIGTFQNIATVQQTASVYDALSVFVERRVSALPVVNEQGKVVALYSRFDVINLAAQKTYNNLNMSMQEAIQRRCCFIEGVIKCLPDETLETVIDRIIKAEVHRLVLVDKEDVCRGIISLSDLLQAMVLS
>Dr_NP_001035456.2 PRKAG3b [Danio rerio]
VYAKFFMSHCCYDAIPTSSKLVVFDTTLQ-------------------------VKKAFFALVANGVRAAPLWDDKLQCFVGMLTITDFINILHRYYKSPLVQIYELEEHKIETWRETYLQYSVTSLISIAPDSSLFEAIYSLLKNKIHRLPVIDPETGNVLHILTHKRILKFLHIF----GSMIPKPRFLQKRIEEVEIGTFKSIATVKETETVYDALTIFVERRVSALPVVNEQGKVVALYSRFDVINLAAQKTYNHLNMTMAEAIQGRWCCIEGVLKCYPHETLETVIDRIAEAEVHRLVLVDTEDVVRGIVSLSDLLQALVLT
>Lo_XP_006636880.2 PRKAG3 [Lepisosteus oculatus]
VYMKFMMSHCCYDAIPTSSKLVIFDTTLQ-------------------------VKKAFFALVANGVRAAPLWDNKIQRFVGMLTITDFINILHRYYKSPMVQIYELEEHKIETWREVYLQYSLNSLISITPYCSLFDAIYSLLKNKIHRLPVIDPESGNVLHILTHKRILKFLHIF----GSMIPKPRFLQKTIKEVGIGTFKKIATVHENATVYQALSIFVERRVSALPVVNDEGKVVGLYSRFDVINLAALKTYNNLDMRVKEALQARSHCFEGVLKCYPYETLETIIDRIAKAEVHRLVLVDDDDVVRGIVSLSDLLQALVLS
>On_XP_005460990.1 PRKAG3b [Oreochromis niloticus]
IYMNFMKSHSCYDAIPTSSKLVIFDTTLQ-------------------------VKKAFFALVANGVRAAPLWDSKLQCFVGMLTITDFINILHRYYKSPLVQIYELEDHKIETWREIYLQYSFNRLISITPESSLFDAIYSLLKNKIHRLPVIDPASGNVLHILTHKRILKFLHIF----GSMIPRPRFLQRQIREVPIGTFKHIATIQESASVYDALSIFVERRVSALPVVNERGKVVALYSRFDVINLAAQKNYNNLNMTMREAIASRFCCVEGVLKCYPHETLETIINRIAQAEVHRLVLVDSDDVVRGIVSLSDLLQALILS
>Ol_XP_020568662.1 PRKAG3b [Oryzias latipes]
IYMNFMKRHCCYDAIPTSSKLVIFDTMLQ-------------------------VKKAFFALVANSVRAAPLWDSKLQCFVGMLTITDFINILHRYYKSPLVQIYELEEHKIETWREIYLQYSNNRLISITPESSLFDAIYSLLKNKIHRLPVIDPTSGNVLHILTHKRILKFLHIF----GSMIPKPRFLQKSISEVPIGTFKQIATVQESATVYQALSIFVERRVSALPVVNEQDKVVALYSRFDVINLAAQKNYNNLNITMREAIACRSCWMEGVLKCYPHETLETIIDRIAKAEVHRLVLVDSNDVVRGIVSLSDLLQALVLS
>Lc_XP_005995851.2 PRKAG3 [Latimeria chalumnae]
IYLNFMKEHRCYDTVPTSNKIVVFDTKLQ-------------------------IKKAFFALVTNGVRAAPLWNSEKQCFVGMLTITDFINILHRYYRSPMVQIYELEEHKIETWREVYLQDSFSYLISISPESSLFEAVYSLIKNKIHRLPVIDSLSGNVLHILTHKRILKFLHIF----GSHIPKPRFLQRSAQELGIGTFQNVAVVEETSPVHVALTMFVERRVSALPVVNKSGAVIGLYSRFDVINLAAQKTYNNLNISMREALLQRSQCIEGVLKCYPQETLETIIDRIAKEQVHRLVLVDEEDCVKGIISLSDILQALVLS
