# Supplementary material for: The AMPK system of salmonid fishes was expanded through genome duplication and is regulated by growth and immune status in muscle
Source: Sci Rep. 2019 Jul 8;9:9819. doi: 10.1038/s41598-019-46129-4 (PMC6614447; doi:10.1038/s41598-019-46129-4)
Supplement: Supplementary file 2 — Supplementary Datasets [file 41598_2019_46129_MOESM2_ESM.zip › Supp dataset-4.fas]

>XM_010878253.3 PREDICTED: Esox lucius protein kinase AMP-activated catalytic subunit alpha 1 (prkaa1), mRNA
AAGATGGCGACGGATACAGAAACATGAAGGCAGAGTGAAAATTGGACATTATATTCTTGG
AGATACACTTGGTGTGGGGACGTTTGGCAAGGTTAAAGTGGGGCAGCACGAGCTGACCAA
ACACCAGGTGGCTGTGAAGATCCTGAACCGACAGAAGATCCGCAGTCTGGATGTGGTGGG
GAAGATTCGTAGAGAGATCCAGAACCTGAAGCTCTTCAGGCATCCGCACATCATTAAGCT
GTACCAGGTGATAAGCACCCCGACAGATATCTTCATGGTGATGGAGTACGTGTCTGGAGG
AGAGCTCTTTGACTACATCTGCAAAAATGGAAAGCTGGACGAGAAGGAGAGCCGTCGTTT
GTTCCAGCAGATCATCTCCGCCGTTGACTACTGCCACCGGCACATGGTTGTCCACCGAGA
CCTGAAGCCTGAGAATGTCCTGCTGGACGCTCAGATGAACGCCAAGATCGCCGACTTTGG
TTTGTCAAACATGATGTCGGACGGAGAGTTCTTGAGGACGAGTTGTGGTTCTCCGAACTA
TGCTGCCCCTGAGGTCATCTCTGGAAGGTTATATGCTGGCCCGGAGGTTGACATCTGGAG
CAGTGGTGTGATCCTGTACGCCCTGCTGTGTGGGACCCTGCCTTTCGACGACGACCATGT
GCCCACTCTCTTCAAGAAGATCTGCGACGGGATCTTCTTCACCCCCCAGTACCTCAACCC
CTCAGTCATCGCTCTGCTCAAACACATGCTGCAAGTGGATCCCATGAAGAGAGCTACCAT
CAAGGAGATCCGAGAGGACGCCTGGTTTAAAGAGGAGCTCCCCAAATACCTGTTCCCGGA
GGACCCGTCCTACAGCAACAACATGATTGACGACGAGGCCCTGAAGGAGGTCTGTGACAA
GTTTGAGTGCACCGAGGAGGAGGTGTTGACCTGCCTGTACAGCCGGAACCATCACGACCC
CCTGGCCGTGGCCTACCACCTCATCATCGACAACCGGCGCATCATGTCCGAGGCCAAGGA
CTTCTACCTGGCCTCCAGTCCCCCGGACTCCTTCCTGGATGACCAGCACCTGAGCGCCTC
GGCGGCAGCCGCCTCAAGCCCCACCCTGAGCGAGTTCAGCCCTTCCTGGCGGCGGAGACC
CCTCCCAGGCCCAGGCACACGCTGGACGAGCTGAACCCCCAGAAGTCCAAGCACCAGGGG
GTGAGACGGGCCAAGTGGCACCTGGGGATCCGGAGCCAGAGCCGACCCAATGACATCATG
TCCGAGGTGTGCAGAGCCATGAAGCAACTGGACTATGAGTGGAAGGTGGTGAACCCGTAT
TACCTGCGTGTGAAGAGAAAGAACCCAGTGACAGGCATGCAGACCAAGATGAGCCTTCAG
TTGTACCAGGTGGACAGCAGGACCTACCTCTTAGACTTTCGTAGCATAGATGATGACATG
TTGGAGGCTAAATCTGGGACTGCCACTCCTCACAGGTCTGGTTCGGTGGGGAACTACCGC
ACAGCTCTTAAGAACGA------------------TGACGGGGTCAGGGGGGACACT---
---TGCCACCTCCATTCCTCCCACCTAAGGTCTCGGAGAGCTCTCTGACCTCCTCACTCA
CCTCCTCCGGCGACTCGGCAGGAGGTGACGG------GACGGCGTACCCACGTCCCGGCA
GCCACACCATAGAGTTCTTTGAGATGTGCGCCAATCTCATCAAGCTACTTGCACGATAG
>XM_014128123.1_Salmo salar
ATGGCGACGACGGATACAGAAACATGAAGGAAGAGTGAAAATCGGACATTATATTCTTGG
AGACACACTTGGAGTGGGGACGTTCGGGAAAGTTAAAGTGGGGCAGCACGAGCTGACCAA
ACACCAGGTGGCTGTGAAGATCCTTAACAGACAGAAGATCCGCAGTCTGGATGTGGTGGG
GAAGATACGTAGAGAGATCCAAAACCTTAAGCTCTTCAGGCATCCTCACATAATTAAGCT
GTACCAGGTGATCAGCACCCCAACAGACATCTTCATGGTGATGGAGTACGTGTCCGGAGG
AGAGCTCTTTGACTACATCTGCAAAAACGGAAAGCTGGATGAGAAGGAGAGCCGTCGTCT
GTTCCAGCAGATAATCTCAGCAGTAGATTACTGCCACAGACACATGGTGGTGCACAGGGA
CCTAAAACCTGAGAACGTCCTGCTGGACGCACAGATGAACGCCAAGATCGCTGACTTTGG
TTTGTCAAACATGATGTCGGACGGAGAGTTTCTGAGGACAAGTTGCGGTTCTCCGAACTA
TGCTGCCCCTGAAGTCATCTCTGGAAGGTTATATGCAGGTCCTGAGGTGGACATCTGGAG
CAGCGGGGTGATCCTGTATGCCCTGCTGTGTGGGACACTGCCCTTCGATGACGACCACGT
GCCAACGCTCTTCAAGAAAATCTGTGACGGGATATTCTTCACGCCCCAGTACCTGAACCC
CTCCGTCACCGCCCTGCTCAAACACATGCTGCAGGTGGATCCCATGAAGAGGGCCACCAT
CAAAGAGATCCGAGAGGATGAATGGTTCAAAGATGAGCTCCCCAAGTACCTGTTTCCAGA
AGACCCATGCTACAGCAACAACATGATCGACGACGAGGCCCTGAAGGAGGTGTGTGAGAA
GTTTGAGTGCACCGAGGAGGAGATCCTGACTTGCCTGTACAGCCGCAACCACCACGACCC
CCTGGCTGTGGCCTACCATCTCATCATCGACAACCGCCGCATTATGTCCGAGGCCAAGGA
CTTCTACCTGGCCTCCAGTCCCCCAGACTCATTCCTGGATGACCAGCACCTGACCGCC--
----------GCCTTAAGCCCCACCCTGAGCGCATGCAGCCCTTCCTGGCGGGGGAGACC
CCTCCCCGGCCAAGACACACGCTGGACGAGCTGAACCCCCTGAAGTCGAAGCACCAGGGG
GTGAGGCGGGCCAAGTGGCACCTGGGAATCAGGAGCCAGAGCAGGCCAAATGATATTATG
TCTGAGGTGTGCCGTGCCATGAAGCAGCTCGACTACGAGTGGAAGGTGGCGAACCCGTAC
TACCTGCGTGTAAAGAGGAAGAACCCAGTGACAGGCATGCAGACCAAGATGAGCCTTCAG
CTCTACCAGGTGGACGGCAGGACCTACCTCCTGGACTTCCGTAGCATAGACAATGACATG
TTGGAGGCTAAATCTGGGACTGCCACTCCTCACCAGTCTGGTTCAGTGGGGAACTACCGC
ACGGCCCTTAAGAACGAAGCTGCGGGGTCCCAAACTGAGGGGACTAAGGAGAACGCT---
---TGCCACCTCTATCCCT------TAAGGCCTCAGAGAGCTCCCTGGCCTCCTCGCTCA
CCTCCTCTGTTGACTCGACAGGAGGCGACCTACCTATGACGGCGGTTCCGCGGCCCGGCA
GCCACACCATAGAGTTCTTTGAGATGTGCGCCAATCTCATCAAACTACTTGCACGATAG
>XM_021590586.1_Oncorhynchus mykiss
ATGGCGACGACGGATACAGAAACATGAAGGAAGAGTGAAAATCGGACATTATATTCTTGG
AGACACACTTGGAGTGGGGACGTTCGGGAAAGTTAAAGTGGGTCAGCATGAGCTGACCAA
ACACCAGGTGGCTGTGAAGATCCTGAACAGACAGAAGATCCGCAGTCTGGATGTGGTGGG
GAAGATACGTAGAGAGATCCAAAACCTCAAGCTCTTCAGGCATCCTCACATAATTAAGCT
GTACCAGGTGATCAGCACCCCAACAGACATCTTCATGGTGATGGAGTACGTGTCCGGAGG
AGAGCTCTTTGACTACATCTGCAAAAACGGAAAGCTGGAGGAGAAGGAGAGCCGTCGTCT
GTTCCAGCAGATCATCTCAGCAGTAGACTACTGCCACAGACACATGGTGGTGCACAGGGA
CCTGAAACCTGAGAACGTCCTGCTGGACGCACAGATGAACGCCAAGATCGCCGACTTTGG
TTTGTCAAACATGATGTCGGACGGAGAGTTTCTGAGGACAAGCTGTGGTTCTCCGAACTA
TGCTGCCCCTGAAGTCATCTCTGGAAGGTTATATGCAGGTCCTGAGGTGGACATCTGGAG
CAGCGGGGTGATCCTATATGCCCTGCTGTGTGGGACACTGCCCTTCGACGACGACCACGT
GCCAACACTCTTCAAGAAGATCTGTGACGGGATCTTCTTCACGCCCCAGTACCTGAACCC
CTCCGTCGCCGCCCTGCTCAAACACATGCTGCAGGTGGATCCCATGAAGAGGGCCACCAT
CAAAGAGATCCGAGAGGATGAATGGTTCAAAGATGAGCTCCCCAAGTACCTGTTTCCAGA
AGACCCATGCTACAGCAACAACATGATCGATGACGAGGCCCTGAAGGAGGTGTGTGAGAA
GTTTGAGTGCACTGAGGAGGAGATCCTGACTTGCCTGTACAGCCGCAACCACCACGACCC
CCTGGCTGTGGCCTACCATCTCATCATCGACAACCGACGCATTATGTCCGAGGCCAAGGA
CTTCTACCTGGCCTCCAGTCCCCCAGACTCATTTCTGGACGACCAGCATCTGACCGCC--
----------GCCTTAAGCCCCACCCGGAGCGTATGCAGCCCTTCCTGGCGGGGGAGACC
TCTCCCCGGCCGAGACACACGCTGGACGAGCTGAACCCCCTGAAGTCGAAGCACCAGGGG
GTGAGGCGGGCCAAGTGGCACCTGGGGATCAGGAGCCAGAGCAGGCCAAATGATATTATG
TCTGAGGTGTGCCGTGCCATGAAGCAGCTCGACTACGAGTGGAAGGTGGTGAACCCGTAC
TACCTGCGTGTGAAGAGGAAGAACCCAGTTACGGGCATGCAGACCAAGATGAGCCTTCAG
CTCTACCAGGTGGACGGCAGGACCTACCTCTTGGACTTCCGTAGCATAGACAATGACATG
TTGGAGGCTAAATCTGGGACTGCCACTCCTCACCAGTCTGGTTCAGTGGGGAACTACCGC
ACGGCCCTTAAGAACGAAGCTGCGGGGTCCCAAACTGAGGGGGCTAAGGAGAACGCT---
---TGCCACATCTCTCCCT------TAAGGCCTCAGAGAGCTCCCTGGCCTCCTCGCTCA
CCTCCTCCGTTGACTCGACAGGAGGCGACCTACCCATGACTGCGGTTCCGCGGCCCGGCA
GCCACACCATAGAGTTCTTTGAGATGTGCGCCAATCTCATCAAACTACTTGCACGATAG
>XM_024397228.1_Oncorhynchus tshawytscha
ATGGCGACGACGGATACAGAAACATGAAGGAAGAGTGAAAATCGGACATTATATTCTTGG
AGACACACTTGGAGTGGGGACGTTCGGGAAAGTTAAAGTGGGGCAGCATGAGCTGACCAA
ACACCAGGTGGCTGTGAAGATCCTTAACAGACAGAAGATCCGCAGTCTAGATGTGGTGGG
GAAGATACGTAGAGAGATCCAAAACCTCAAGCTCTTCAGGCATCCTCACATAATTAAGCT
GTACCAGGTGATCAGCACCCCAACAGACATCTTCATGGTGATGGAGTACGTGTCCGGAGG
AGAGCTCTTTGACTACATCTGCAAAAACGGAAAGCTGGATGAGAAGGAGAGCCGTCGTCT
GTTCCAGCAGATCATCTCAGCAGTAGACTACTGCCACAGACACATGGTGGTGCACAGGGA
CCTGAAACCTGAGAACGTCCTGCTGGACGCACAGATGAACGCCAAGATTGCTGACTTTGG
TTTGTCAAACATGATGTCGGACGGAGAGTTTCTGAGGACAAGCTGTGGTTCTCCGAACTA
TGCTGCCCCTGAAGTCATCTCTGGAAGGTTATATGCAGGTCCTGAGGTGGACATCTGGAG
CAGTGGGGTGATCCTATATGCCCTGCTGTGTGGGACATTGCCCTTCGACGATGACCACGT
GCCAACGCTCTTCAAGAAAATCTGTGACGGGATCTTCTTCACGCCCCAGTACCTGAACCC
CTCCGTCGCCGCCCTGCTCAAACATATGCTGCAGGTGGATCCCATGAAGAGGGCCACCAT
CAAAGAGATCCGAGAGGATGAATGGTTCAAAGATGAGCTCCCCAAGTACCTGTTTCCAGA
AGACCCATGCTACAGCAACAACATGATCGACGACGAGGCCCTGAAGGAGGTGTGTGAGAA
GTTTGAGTGCACCGAGGAGGAGATCCTGACTTGCCTGTACAGCCGCAACCACCACGACCC
CCTGGCTGTGGCCTACCATCTCATCATCGACAACCGCCGCATTATGTCCGAGGCCAAGGA
CTTCTACCTGGCCTCAAGTCCCCCAGACTCATTCCTGGACGACCAGCATCTGACCGCC--
----------GCCTTAAGCCCCACCCGGAGCGTATGCAGCCCTTCCTGGCGGGGGAGACC
CCTCCCCGGCCGAGACACACGCTGGACGAGCTGAACCCCCTGAAGTCGAAGCACCAGGGG
GTGAGGCGGGCCAAGTGGCACCTGGGGATCAGGAGCCAGAGCAGGCCAAATGATATTATG
TCTGAGGTGTGCCGTGCCATGAAGCAGCTCGACTACGAGTGGAAGGTGGTGAACCCGTAC
TACCTGCGTGTGAAGAGGAAGAACCCAGTTACGGGCATGCAGACCAAGATGAGCCTTCAG
CTCTACCAGGTGGACGGCAGGACCTACCTCCTGGACTTCCGTAGCATAGACAATGACATG
TTGGAGGCTAAATCTGGGACTGCCACTCCTCACCAGTCTGATTCAGTGGGGAACTACCGC
ACGGCCCTTAAGAACGAAGCTGCTGGGTCCCAAACTGAGGGGGCTAAGGAGTACGCT---
---TGCCACATCTCTCCCT------TAAGGCCTCAGAGAGCTCCCTGGCCTCCTCGCTCA
CCACCTCCGTTGACTCGACAGGAGGTGACCTACCCATGACTGCGGTTCCGCGGCCCGGCA
GCCACACCATAGAGTTCTTTGAGATGTGCGCCAATCTCATCAAACTACTTGCACGATAG
>XM_020465479.1_Oncorhynchus_kisutch
ATGGCGACGACGGAT-CAGAAACATGAAG--AGAGTGAAAATCGGACATTATATTCTTNG
AGACACACTTGGAGTGGGGACGTTCGGGAAAGTTAAAGTGGGGCAGCATGAGCTGACCAA
ACACCAGGTGGCTGTGAAGATCCTTAACAGACAGAAGATCCGCAGTCTGGATGTGGTGGG
GAAGATACGTAGAGAGATCCAAAACCTCAAGCTCTTCAGGCATCCTCACATAATTAAGCT
GTACCAGGTGATCAGCACCCCAACAGACATCTTCATGGTGATGGAGTACGTGTCCGGAGG
AGAGCTCTTTGACTACATCTGCAAAAACGGAAAGCTGGATGAGAAGGAGAGCCGTCGTCT
GTTCCAGCAGATCATCTCAGCAGTAGACTACTGCCACAGACACATGGTGGTGCACAGGGA
CCTGAAACCTGAGAACGTCCTGCTGGACGCACAGATGAACGCCAAGATTGCTGACTTTGG
TTTGTCAAACATGATGTCGGACGGAGAGTTTCTGAGGACAAGCTGTGGTTCTCCGAACTA
TGCTGCCCCTGAAGTCATCTCTGGAAGGTTATATGCAGGTCCTGAGGTGGACATCTGGAG
CAGTGGGGTGATCCTATATGCCCTGCTGTGTGGGACACTGCCCTTCGACGATGACCACGT
GCCAACGCTCTTCAAGAAAATCTGTGACGGGATCTTCTTCACGCCCCAGTACCTGAACCC
CTCCGTCGCCGCCCTGCTCAAACATATGCTGCAGGTGGATCCCATGAAGAGGGCCACCAT
CAAAGAGATCCGAGAGGATGAATGGTTCAAAGATGAGCTCCCCAAGTACCTGTTTCCAGA
AGACCCATGCTACAGCAACAACATGATCGACGACGAGGCCCTGAAGGAGGTGTGTGAGAA
GTTTGAGTGCACCGAGGAGGAGATCCTGACTTGCCTGTACAGCCGCAACCACCACGACCC
CCTGGCTGTGGCCTACCATCTCATCATTGACAACCGCCGCATTATGTCCGAGGCCAAGGA
CTTCTACCTGGCCTCCAGTCCCCCAGACTCATTCCTGGACGACCAGCATCTGACCGCC--
----------GCCTTAAGCCCCACCCGGAGCGTATGCAGCCCTTCCTGGCGGGGGAGACC
CCTCCCCGGCCGAGACACACGCTGGACGAGCTGAACCCCCTGAAGTCGAAGCACCAGGGG
GTGAGGCGGGCCAAGTGGCACCTGGGGATCAGGAGCCAGAGCAGGCCAAATGATATTATG
TCTGAGGTGTGCCGTGCCATGAAGCAGCTCGACTACGAGTGGAAGGTGGTGAACCCGTAC
TACCTGCGTGTGAAGAGGAAGAACCCAGTTACGGGCATGCAGACCAAGATGAGCCTTCAG
CTCTACCAGGTGGACGGCAGGACCTACCTCCTGGACTTCCGTAGCATAGACAATGACATG
TTGGAGGCTAAATCTGGGACTGCCACTCCTCACCAGTCTGGTTCAGTGGGGAACTACCGC
ACGGCCCTTAAGAACGAAGCTGCTGGGTCCCAAACTGAGGGGGCTAAGGAGAACGCT---
---TGCCACATCTCTCCCT------TAAGGCCTCAGAGAGCTCCCTGGCCTCCTCGCTCA
CCTCCTCTGTTGACTCGACAGGAGGTGACCTACCCATGATTGCGGTTCCGCGGCCCGGCA
GCCACACCATAGAGTTCTTTGAGATGTGCGCCAATCTCATCAAACTACTTGCACGATAG
>XM_023987406.1_Salvelinus alpinus
ATGGCGACGACGGATACAGAAACACGAAGGAAGAGTGAAAATCGGACATTATATTCTTGG
AGACACACTTGGAGTGGGGACGTTCGGGAAAGTTAAAGTGGGGCAGCACGAGCTGACCAA
ACACCAGGTGGCTGTGAAGATCCTTAACAGACAGAAGATCCGCAGTCTGGATGTGGTGGG
GAAGATACGTAGAGAGATCCAAAACCTCAAGCTCTTCAGGCATCCTCACATAATTAAGCT
GTACCAGGTGATCAGCACTCCAACGGACATCTTCATGGTGATGGAGTACGTGTCCGGAGG
AGAGCTCTTTGACTACATCTGCAAAAACGGAAAGCTGGATGAGAAGGAGAGCCGTCGTCT
GTTCCAGCAGATCATCTCGGCAGTAGATTACTGCCACAGACACATGGTGGTGCACAGGGA
CCTAAAACCTGAGAATGTCCTTCTGGACGCAAAGATGAACGCCAAGATCGCTGACTTTGG
TTTGTCAAACATGATGTCGGACGGAGAGTTTCTGAGGACAAGTTGCGGGTCTCCGAACTA
TGCTGCCCCCGAAGTCATCTCTGGAAGGTTATATGCAGGTCCTGAGGTGGACATCTGGAG
CAGCGGGGTGATCCTGTATGCCCTGCTGTGTGGGACGCTGCCCTTCGACGACGACCACGT
GCCAACGCTCTTCAAGAAAATCTGTGACGGGATATTCTTCATGCCCCAGTACCTGAACCC
CTCTGTCACCGCCCTGCTCAAACACATGCTGCAGGTGGATCCCATGAAGAGGGCCACCAT
CAAAGAGATCCGAGAGGATGAATGGTTCAAAGATGAGCTCCCCAAGTACCTGTTTCCAGA
GGACCCGTGCTACAGCAACAACATGATCGACGACGAGGCCCTGAAGGAGGTGTGTGAGAA
GTTTGAGTGCACCGAGGAGGAGATCCTGACTTGCCTGTACAGCCGCAACCACCACGACCC
CCTGGCTGTGGCCTACCATCTCATCATCGACAACCGCCGAATTATGTCCGAGGCCAAGGA
CTTCTACCTGGCCTCCAGTCCCCCAGACTCGTTCCTGGATGACCAGCACCTGACCGCC--
----------GCCTTAAGCCCCACCCCGAGCGCATGCAGCCCTTCCTGGCGGGGGAGACC
CCTCCCCGGCCGAGACACACGCTGGACGAGCTGAACCCCCTGAAGTCGAAGCACCAGGGG
GTGAGGCGGGCCAAATGGCACCTGGGGATCAGGAGCCAGAGCAGGCCAAATGATATTATG
TCTGAGGTGTGCCGGGCCATGAAGCAGCTCGACTACGAGTGGAAGATGGTGAACCCGTAC
TACCTGCGTGTGAAGAGGAAGAACCCAGTGACAGGCATGCAGACCAAGATGAGCCTTCAG
CTCTACCAGGTGGACGGCAGGACCTACCTCCTGGACTTCCGTAGCATAGACAATGACATG
ATGGAGGCTAAATCTGGGACTGCCACTCCTCACCAGTCTGGTTCAGTGGGGAACTCCCGC
ACGGCCCTTAAGAACGAAGCTGCGGGGTCCCAAACTGAGGGGGCTAAGGAGAACACT---
---TGCCACATCTCTCCCT------TAAGGCTTCAGAGAGCTCCCTGGCCTCCTCGCTCG
CGTCCTCCATTGACTCGACAGGAGGCGACCTACCTATGACGGCGGTTCCGCGGCCCGGCA
GCCACACCATAGAGTTCTTTGAGATGTGCGCCAATCTCATCAAACTACTTGCACGATAG
>XM_014139199.1_Salmo salar
--------------------------------------------------ATGCTCTCGC
TCTCTC--------------------------TCGTAGTGGGGCAGCACGAGCTGACCAA
ACACCAGGTGGCTGTGAAGATCCTGAACAGACAGAAGATCCGCAGTTTGGATGTGGTGGG
GAAGATCCGTAGAGAGATCCAGAACCTCAAGCTCTTCAGGCATCCACACATCATTAAGCT
GTACCAGGTGATCAGCACCCCAACAGACATCTTCATGGTGATGGAGTATGTGTCCGGAGG
AGAGCTCTTCGACTACATCTGCAAAAATGGAAAGTTGGATGAGAAGGAGAGCCGTCGTCT
GTTCCAGCAGATCATCTCCGCAGTAGACTACTGCCACAGACACATGGTAGTGCACAGAGA
CCTGAAGCCTGAGAACGTCCTGCTGGACGCACAGATGAACGCCAAGATCGCTGACTTTGG
TTTGTCAAACATGATGTCGGATGGAGAGTTTCTGAGGACAAGTTGCGGTTCTCCGAACTA
CGCTGCCCCTGAAGTCATCTCTGGAAGGTTGTATGCCGGTCCTGAGGTGGACATCTGGAG
CAGTGGGGTGATCCTGTATGCTCTGCTGTGTGGGACGCTGCCCTTCGATGACGACCATGT
GCCAACGCTCTTCAAGAAGATCTGTGACGGGATCTTCTTCACGCCTCAGTACCTGAACCC
CTCTGTCGCCTCCCTACTCAAACACATGCTGCAGGTGGATCCCATGAAGAGAGCCACCAT
CAAAGAAATCCGAGAGGATGAATGGTTCAAAGAGGAGCTCCCCAAGTACTTGTTCCCAGA
GGACCCGTCCTACAGCAACAACATGATCGACGACGAGGCCCTGAAGGAGGTGTGTGAGAA
GTTTGAGTGCACTGAGGAAGAAATCCTGACTTGCTTGTACAGCCGCAACCACCATGACCC
CCTGGCTGTGGCCTACCACCTCATCATCGACAACCGCCGCATCATGTCCGAGGCCAAAGA
CTTCTATCTGGCCTCCAGTCCTCCAGACTCCTTCTTGGACGATCAGCACCTGACCGCCTC
CGCCGCGGCTGCCTTAAGCCCCACCCCGAGCGCATGCAGCCGTTCCTGGCAGTGGAGACC
CCTCCCAGGCCGAGGCACACGCTGGACGAGCTGAACCCACAGAAATCGAAGCACCAGGGG
GTGAGGCGGGCTAAGTGGCACCTGGGGATCAGGAGCCAGAGCAGGCCAAATGATATTATG
TCTGAGGTGTGCCGGGCCATGAAGCAGCTGGACTATGAGTGGAAGGTGGCGAATCCGTAC
TACCTGCGTGTAAAGAGGAAGAACCCAGTGACAGGCATGCAGACCAAGATGAGCCTTCAG
CTCTACCAGGTGGACAGCAGGACCTACCTCCTGGACTTCCGTAGCATAGACAATGACATG
TTGGAGGCTAAATCTGGGACTGCCACTCCTCACCGGTCTGGGTCAGTGGGAAACTACCGC
ATGGCCCTTAAGAACGA------GGGGTCCCAAACCGAGGGGGCTAAGGAGGACGCTACC
CCGTGCCACCTCCATCCCTCCCACCCAAGGCCTCGGAGAGCTCCCTGGCCTCCTCCCTCA
CCTCCTCTGTTGACTCAACAGGAGGCGACCTCCTGACGACAGTCTACCCGCGGCCCGGCA
GCCACACCATTGAGTTTTTTGAGATGTGCGCCAATCTCATCAAGCTACTTGCACGATAG
>XM_023984335.1_Salvelinus alpinus
---ATGGCGACGGATACAGAAACATGAAGGCAGAGTAAAAATTGGACACTATATTCTCGG
AGACACACTTGGGGTGGGGACGTTCGGGAAAGTTAAAGTGGGGCAGCACGAGCTGACCAA
ACACCAGGTGGCTGTGAAGATCCTGAACAGACAGAAGATCCGCAGTCTGGATGTGGTGGG
GAAGATCCGTAGAGAGATCCAGAACCTCAAGCTCTTCAGGCATCCACACATCATTAAGCT
GTACCAGGTGATCAGCACCCCAACAGACATCTTCATGGTGATGGAGTATGTGTCCGGAGG
AGAGCTCTTCGACTACATCTGCAAAAATGGAAAGTTGGATGAGAAGGAGAGCCGTCGTCT
GTTCCAGCAGATCATCTCCGCAGTAGACTACTGCCACAGACACATGGTGGTGCACAGAGA
CCTGAAGCCTGAGAACGTCCTGCTGGACGCACAGATGAACGCCAAGATCGCTGACTTTGG
TTTGTCAAACATGATGTCGGATGGAGAGTTTCTGAGGACAAGTTGCGGTTCTCCGAACTA
CGCTGCCCCTGAAGTCATCTCTGGAAGGTTATATGCAGGTCCTGAGGTGGACATCTGGAG
CAGTGGGGTGATCCTGTATGCCCTGCTGTGTGGGACGCTGCCCTTCGATGACGACCATGT
GCCAACGCTCTTCAAGAAGATCTGTGACGGGATCTTCTTCACGCCTCAGTACCTGAACCC
CTCTGTCGCCGCCCTGCTCAAACACATGCTGCAGGTGGATCCCATGAAGAGAGCCACCAT
CAAAGAAATCCGAGAGGATGAATGGTTCAAAGAGGAGCTCCCCAAGTACTTGTTCCCAGA
GGACCCGTCCTACAGCAACAACATGATTGATGACGAGGCCCTGAAAGAGGTGTGTGAGAA
GTTTGAGTGCACTGAGGAAGAAATCCTGACTTGCTTGTACAGCCGCAACCACCATGACCC
CCTGGCTGTGGCCTACCACCTCATCATCGACAACCGCCGCATCATGTCCGAGGCTAAAGA
CTTCTATCTGGCCTCCAGTCCCCCAGACTCCTTCTTGGACGATCAGCACCTGACCGCCTC
TGCCGCGGCTCCCTTAAGCCCCACCCCGAGCGCATGCAGCCATTCCTGGCAATGGAGACC
TCTCCCAGGCCGAGGCACACGCTGGATGAGCTGAACCCACAGAAATCGAAGCACCAGGGG
GTGAGGCGGGCTAAGTGGCACCTGGGGATCAGGAGCCAGAGCAGGCCAAATGATATTATG
TCTGAGGTGTGCCGGGCCATGAAGCAACTGGACTATGAGTGGAAGGTGGTGAATCCGTAC
TACCTGCGTGTAAAGAGGAAGAACCCAGTGACGGGCATGCAGACCAAGATGAGCCTTCAG
CTCTACCAGGTGGACAGCAGGACCTACCTCCTGGACTTCCGTAGCATAGACAATGACATG
TTGGAGGCTAAATCTGGGACTGCCACTCCTCACCGGTCTGGGTCAGTGGGAAACTACCGC
ACGGCCCTTAAGAACGA------GGGGTCCCAAACCGAGGGGGCTAAGGAGGACGCTACC
CCGTGCCACCTCCATCCCTCCCACCCAAGGCCTCGGAGAGCTCCCTGGCCTCCTCGCTCA
CCTCCTCTGTTGACTCAACAGGAGGCGACCTTCCGACGACAGTCTACCCGCGGCCCGGCA
GCCACACCATTGAGTTTTTTGAGATGTGCGCCAATCTCATCAAGCTACTTGCACGATAG
>XM_020457500.1_Oncorhynchus kisutch
ATGGCGACGACGGATACAGAAACATGAAGGCAGAGTAAAAATTGGACACTATATTCTCGG
AGACACACTTGGGGTGGGGACGTTCGGGAAAGTTAAAGTGGGGCAGCACGAGCTGACCAA
ACACCAGGTGGCTGTGAAGATCCTGAACAGACAGAAGATCCGCAGTTTGGATGTGGTGGG
GAAGATCCGTAGAGAGATCCAGAACCTCAAGCTCTTCAGGCATCCACACATCATCAAGCT
GTACCAGGTGATCAGCACCCCAACAGACATCTTTATGGTGATGGAGTATGTGTCTGGAGG
AGAGCTCTTTGACTACATCTGCAAAAATGGAAAGTTGGATGAGAAGGAGAGCCGTCGTCT
GTTCCAGCAGATCATCTCCGCAGTAGACTACTGCCACAGACACATGGTGGTGCACCGAGA
CCTGAAGCCTGAGAATGTCCTGCTGGACGCACAGATGAACGCCAAGATCGCTGACTTTGG
TTTGTCAAACATGATGTCCGATGGAGAGTTCCTGAGGACAAGTTGCGGTTCTCCGAACTA
CGCTGCCCCTGAAGTCATCTCTGGAAGGTTATATGCAGGTCCTGAGGTGGACATCTGGAG
CAGTGGGGTGATCCTGTATGCCCTGCTGTGTGGGACGCTGCCCTTCGATGACGACCATGT
GCCAACGCTCTTCAAGAAGATCTGTGACGGGATCTTCTTCACTCCCCAGTACTTGAACCC
TTCTGTCGCCGCCCTGCTCAAACACATGCTGCAGGTGGATCCCATGAAGAGAGCCACCAT
CAAAGAAATCCGAGAGGATGAATGGTTCAAAGTGGAGCTCCCCAAGTACTTGTTCCCAGA
GGACCCGTCCTACAGCAACAACATGATTGATGACGAGGCCCTGAAGGAGGTGTGTGAGAA
GTTTGAGTGCACTGAGGAAGAAATCCTGACTTGCTTGTACAGCCGCAACCACCATGACCC
CCTGGCTGTGGCCTACCACCTCATCATCGACAACCGCCGTATCATGTCCGAGGCCAAAGA
CTTCTATCTGGCCTCCAGTCCCCCAGACTCCTTCTTGGACGATCAGCACCTGACCGCCTC
TGCCGTGGCTGCCTTAAGCCCCACCCCGAGCGCATGCAGCCATTCCTGGCAGTGGAGACC
CTTCCCAGGCCGAGGCACACGCTGGATGAGCTGAACCCACAGAAATCGAAGCACCAGGGG
GTGAGGCGGGCTAAGTGGCACCTGGGGATCAGGAGCCAGAGCAGGCCAAATGATATTATG
TCTGAGGTGTGCCGGGCCATGAAGCAGCTGGACTATGAGTGGAAGGTGGTGAATCCGTAC
TACCTGCGTGTAAAGAGGAAGAACCCAGTGACGGGCATGCAGACCAAGATGAGCCTTCAG
CTCTACCAGGTGGACAGCAGGACCTACCTCCTGGACTTCCGTAGCATAGACAATGACATG
TTGGAGGCTAAATCTGGGACTGCCACTCCTCACCGGTCTGGGTCAGTGGGAAACTACCGC
ACGGCCCTTAAGAACGA------GGGGTCCCAAACCGAGGAGGCTAAGGACGACGCTACC
CTGTGCCACCTCCATCCCTCCCACCCAAGGCCTCGGAGAGCTCCCTGGCCTCCTCGCTCA
CCTCCTCTGTTGACTCAACAGGAGGTGACCTTCCGACGATAGTCTACCCGCGGCCCGGCA
GCCACACCATTGAGTTTTTTGAGATGTGCGCCAATCTCATCAAGCTACTTGCACGATAG
>XM_024381943.1_oncorhynchus tshawytscha
---ATGGCGACGGATACAGAAACATGAAGGCAGAGTAAAAATTGGACACTATATTCTCGG
AGACACACTTGGGGTGGGGACGTTCGGGAAAGTTAAAGTGGGGCAGCACGAGCTGACCAA
ACACCAGGTGGCTGTGAAGATCCTGAACAGACAGAAGATCCGCAGTTTGGATGTGGTGGG
GAAGATCCGTAGAGAGATCCAGAACCTCAAGCTCTTCAGGCATCCACACATCATCAAGCT
GTACCAGGTGATCAGCACCCCAACAGACATCTTTATGGTGATGGAGTATGTGTCTGGAGG
AGAGCTCTTTGACTACATCTGCAAAAATGGAAAGTTGGATGAGAAGGAGAGCCGTCGTCT
GTTCCAGCAGATCATCTCCGCAGTAGACTACTGCCACAGACACATGGTGGTGCACCGAGA
CCTGAAGCCTGAGAACGTCCTGCTGGACGCACAGATGAACGCCAAGATCGCTGACTTTGG
TTTGTCAAACATGATGTCCGATGGAGAGTTTCTGAGGACAAGTTGCGGTTCTCCGAACTA
CGCTGCCCCTGAAGTCATCTCTGGAAGGTTATATGCAGGTCCTGAGGTGGACATCTGGAG
CAGTGGGGTGATCCTGTATGCCCTGCTGTGTGGGACGCTGCCCTTCGATGACGACCATGT
GCCAACGCTCTTCAAGAAGATCTGTGACGGGATCTTCTTCACTCCTCAGTACTTGAACCC
CTCTGTCGCCGCCCTGCTCAAACACATGCTGCAGGTGGATCCCATGAAGAGAGCCACCAT
CAAAGAAATCCGAGAGGATGAATGGTTCAAAGTGGAGCTCCCCAAGTACTTGTTCCCAGA
GGACCCGTCCTACAGCAACAACATGATTGATGACGAGGCCCTGAAGGAGGTGTGTGAGAA
GTTTGAGTGCACTGAGGAAGAAATCCTGACTTGCTTGTACAGCCGCAACCACCATGACCC
CCTGGCTGTGGCCTACCACCTCATCATCGACAACCGCCGTATCATGTCCGAGGCCAAAGA
CTTCTATCTGGCCTCCAGTCCCCCAGACTCCTTCTTGGACGACCAGCACCTGACCGCCTC
TGCCGCGGCTGCCTTAAGCCCCACCCCGAGCGCATGCAGCCATTCCTGGCAGTGGAGACC
CTTCCCAGGCCGAGGCACACGCTGGATGAGCTGAACCCACAGAAATCGAAGCACCAGGGG
GTGAGGCGGGCTAAGTGGCACCTGGGGATCAGGAGCCAGAGCAGGCCAAATGATATTATG
TCTGAGGTGTGCCGGGCCATGAAGCAGCTGGACTATGAGTGGAAGGTGGTGAATCCGTAC
TACCTGCGTGTAAAGAGGAAGAACCCAGTGACGGGCATGCAGACCAAGATGAGCCTTCAG
CTCTACCAGGTGGACAGCAGGACCTACCTCCTGGACTTCCGTAGCATAGACAATGACATG
TTGGAGGCTAAATCTGGGACTGCCACTCCTCACCGGTCTGGGTCAGTGGGAAACTACCGC
ACGGCCCTTAAGAACGA------GGGGTCCCAAACGGAGGAGGCTAAGGACGACGCTACC
CTGTGCCACCTCCATCCCTCCCACCCAAGGCCTCGGAGAGCTCCCTGGCCTCCTCGCTCA
CCTCCTCTGTTGACTCAACAGGAGGTGACCTTCCGACGACAGTCTACCCGCGGCCCGGCA
GCCACACCATTGAGTTTTTTGAGATGTGCGCCAATCTCATCAAGCTACTTGCACGATAG
>XM_021602044.1_Oncorhynchus mykiss
---ATGGCGACGGATACAGAAACATGAAGGCAGAGTAAAAATTGGACACTATATTCTCGG
AGACACACTTGGGGTGGGGACGTTCGGGAAAGTTAAAGTGGGGCAGCACGAGCTGACCAA
ACACCAGGTGGCTGTGAAGATCCTGAACAGACAGAAAATCCGCAGTTTGGATGTGGTGGG
GAAGATCCGTAGAGAGATCCAGAACCTCAAGCTCTTCAGGCATCCGCACATCATCAAGCT
GTACCAGGTGATCAGCACCCCAACAGACATCTTTATGGTGATGGAGTATGTGTCTGGAGG
AGAGCTCTTTGACTACATCTGCAAAAATGGAAAGTTGGATGAGAAGGAGAGCCGTCGTCT
GTTCCAGCAGATCATTTCCGCAGTAGACTACTGCCACAGACACATGGTGGTGCACAGAGA
CCTGAAGCCTGAGAACGTCCTGCTGGACGCACAGATGAACGCCAAGATCGCGGACTTTGG
TTTGTCAAACATGATGTCCGATGGAGAGTTTCTGAGGACAAGTTGCGGTTCTCCGAACTA
CGCTGCCCCTGAAGTCATCTCTGGAAGGTTATATGCAGGTCCTGAGGTGGACATCTGGAG
CAGTGGGGTGATCCTGTATGCCCTGCTGTGTGGGACGCTGCCCTTCGATGACGACCATGT
GCCAACGCTCTTCAAGAAGATCTGTGACGGGATCTTCTTCACTCCTCAGTACCTGAACCC
CTCTGTCGCCGCCCTGCTCAAACACATGCTGCAGGTGGATCCCATGAAGAGAGCCACCAT
CAAAGAGATCCGAGAGGATGAATGGTTCAAAGAGGAGCTCCCCAAGTACTTGTTCCCAGA
GGACCCGTCCTACAGCAACAACATGATTGATGACGAGGCCCTGAAGGAGGTGTGTGAGAA
GTTTGAGTGCACTGAGGAAGAAATCCTGACTTGCTTGTACAGCCGCAACCACCATGACCC
CCTGGCTGTGGCCTACCACCTCATCATCGACAACCGCCGCATCATGTCCGAGGCCAAGGA
CTTCTACCTGGCCTCCAGTCCCCCAGACTCCTTCTTGGACGATCAGCACCTGACCGCCTC
TGCCGCGGCTGCCTTAAGCCCCACCCCGAGCGCATGCAGCCATTCCTGGCAGTGGAGACC
CCTCCCAGGCCGAGGCACACGCTGGATGAGCTGAACCCACAGAAATCGAAGCACCAGGGG
GTGAGGCGGGCTAAGTGGCACCTGGGGATCAGGAGCCAGAGCAGGCCAAATGATATTATG
TCTGAGGTGTGCCGGGCCATGAAGCAGCTGGACTACGAGTGGAAGGTGGTGAATCCGTAC
TACCTGCGTGTAAAGAGGAAGAGCCCAGTGACGGGCATGCAGACCAAGATGAGCCTTCAG
CTCTACCAGGTGGACAGCAGGACCTACCTCCTGGACTTCCGTAGCATAGACAATGACATG
TTGGAGGCTAAATCTGGGACTGCCACTCCTCACCGGTCTGGGTCAGTGGGAAACTACCGC
ACGGCCCTTAAGAACGA------GGGGTCCCAAACCGAGGAGGCTAAGGACGACGCTACC
CTGTGCCACCTCCATCCCTCCCACCCAAGGCCTCGGAGAGCTCCCTGGCCTCCTCGCTCA
CCTCCTCTGTTGACTCAACAGGAGGTGACCTTCCGACGACAGTCTACCCGCGGCCCGGCA
GCCACACCATTGAGTTTTTTGAGATGTGCGCCAATCTCATCAAGCTACTTGCACGATAG
