# Supplementary material for: The AMPK system of salmonid fishes was expanded through genome duplication and is regulated by growth and immune status in muscle
Source: Sci Rep. 2019 Jul 8;9:9819. doi: 10.1038/s41598-019-46129-4 (PMC6614447; doi:10.1038/s41598-019-46129-4)
Supplement: Supplementary file 2 — Supplementary Datasets [file 41598_2019_46129_MOESM2_ESM.zip › Supp dataset-5.fas]

>XM_010872106.2 PREDICTED: Esox lucius protein kinase, AMP-activated, alpha 2 catalytic subunit (prkaa2), mRNA
CGGAGCGG--TCGTTAACTAAAGATGGCAGAACGACAGCAGAAACATGAAGGAGGCCGAG
TGAAGATCGGACATTACCTTCTAGGAGACAAAGTAAAGATTGGAGAGCACCAGTTGACAG
GTCATAAGGTTGCAGTGAAGATCCTGAACCGACAGAAGATCAGGAGCCTGGATGTGGTGG
GCAAGATTAAACGAGAGATACAGAACCTCAAACTCTTCCGACACCCTCACATTATTAAAC
TGTACCAGGTGATCAGTACACCTACAGATTTCTTCATGGTGATGGAGTATGTCTCTGGAG
GCGAGCTGTTTGACTACATCTGTAAACATGGACGG---------------AGAAGACCGA
GAGGCTCGCCGGCTGTTCCAGCAGATCATCTCAGGGGTTGACTACTGCCACAGGCACATG
GTGGTCCATCGAGACCTAAAACCAGAGAACGTACTGCTGGACGCCTCCAAGAACGCCAAG
ATAGCTGACTTTGG----------------TTTGTCAAACATGATGTCAGATGGAGAGTT
CCTAAGGACCAGCTGTGGATCCCCCAACTACGCTGCTCCAGAAGTC----GTTATATGCT
GGTCCTGAGGTGGACATATGGAGCTGTGGTGTGATCCTGTACGCCTTGTTGTGTGGGACC
CTGCCCTTCGATGATGAACACGTTTCCACGCTGTTTAAGAAGATCCGAGGGGGCGTGTTC
TATATGCCGGAATATCTCACCCGTTCCGTCGCCTCCCTGCTGCTGCTAATGCTGCAGGTG
GACCCTCTGAAGAGAGCCACCATTAAAGACATTAGGGAACATGAGTGGTTTAAACAGGAC
CTGCCTGGCTACCTGTTCCCCGAGGACCCGTCCTATGACTCCACAGTGGTGGATGACGAG
GCTGTCAGGGAGGTCTGTGAAAAGTTTGAGAGCACCGAGTCTGAGGTGATGTCCAGTCTG
TACAGCGGAGACCCCCAGGACCAGCTAGCGGTAGCGTATCATCTGATCATTGATAACCGT
CGTATCATGACCCAGGCCAGTGAGTTCTACCTGGCCTCCAGCCCACCCCAGGGCTCCTTC
ATGGAGGACGGCATGTCACTTCCCCCCGGGGTCAAACCACACCCGGAGAGGATGCCTCCT
CTGATGGCTGACAGCCCTAACCCGCTGTCCACTGGATGCTCTGAACACCACCAAAGCCAA
ACCCCTGGCAGTGAAGAAGGCCAAGTGGCATCTGGGCATCAGGAGTCAGAGCAGACCCTA
TGACATCATGGCTGAGGTTTACCGGGCTATGAGACAGTTACAGTATGACTGGAAGGTGGT
GAACCCATATCACCTTCGTGTTCGGAGGAAGAACACGGTCACAGGTAACCTGGTGAAGAT
GAGTCTTCAGCTCTACCAGGTGGACAACAGGTCATACCTGCTGGACTTCAAAAGCATCGA
TGATGACATCATGGAGGCAGTGGGCTTTAAGTCAGCCTCCTCAACCCCCCAGAGGTCTGG
ATCCACCGCGGGGCTCCAGAGACCCAGACTCAGCATGGATTCAGCCTGTCCTGCCATGGA
TCTCCCCAAGCTCAGCTCCTCCCTGCCTGGGTCGCTGCACTCCAGCCCAGCCATCCTGCG
CCAGGGCAGCCACACCATGGACTTCTTTGAAATGTGTGCCAGTCTTATCACCACGCTTGC
CCGTTAGAGAGCGCTAAC-CTGGAG---------AACATCTCCAGGTCATACTCGAATAA
CC-TTTGTAGGAGAACCCTG-TGGGCA--ATGTCTGTGTGACCCTGCCTAGTTTG-TGCG
TAGAAATTGACC-------------TCTTAACCACAGATTTAGGGCATGTTTTGTG----
------GTATTTTGGACTGGGAGAGGGAAACTGAGCCTAGATCTGTGGTGAGGGTCGGTG
TCTGTCT-----------------------------------------------------
------------------------------------------------------------
------------------------------------------------------------
-------------------------------------------GTCCTGAAAAAGGTTAG
AGGTT-----------------GCAGGGTCACGTTACGTCCATT----------------
------------------------------------------------------------
------------------------------------------------------------
---------GGCAGTTCCTCCATTTCTCTCCACTTCCGATCAGCTGCTGAACAGCCATCA
C--------------------ATCCAGTAT--TTATATTATTATTACTCTGAAAGTGGAG
TTTTCTACAGAAATCAGATTCTA---------ATTACTGCTGATATTAGGGAATACTATG
CTAAACAGATTTTTGATGATGA----------------------GACTGGCGAATTGTTT
TTTGGATTAATTAGCATTGTTGCTACTGTGAAAGTGTATCTGTTGCAAGCCTCAGAGGAG
TTTAGCCACGGAATCTTTCTCCATGTGCCTTACGAATTGTTTCTAGGTTGTTGGCCAGTT
GACAGAAGCAGTATGTTAACCAGACT-----CTGACAGACAGACTTGCCAGGGATTAGTC
AGGAGAAGA-----GTCTTCCAGACTCCTGTCTTGTTCCACTGGAGCCACTGAGGAC---
--------------AATGCATGTTAGTGTGTTTGTTTTGTTGTGGTCTGTTCTGGTACCA
TGCTAATTGCTTTGTTTATCACTAATCGCAGAATTATG
>XM_014122866.1 PREDICTED: Salmo salar 5'-AMP-activated protein kinase catalytic subunit alpha-2-like (LOC106560227), transcript variant X2, mRNA
CGGAGCCG----------TAAAGATGGCAGAACGACAGCAGAAACACGAAGGCGGCCGAG
TGAAGATCGGACATTATCTTCTCGGAGACAAAGTAAAGATTGGAGAGCACCAGTTGACAG
GTCATAAGGTGGCAGTGAAGATCCTGAACAGACAGAAGATCAGGAGTCTGGACGTGGTGG
GCAAGATCAAACGAGAGATACAGAACCTCAAACTATTCAGACACCCTCACATCATCAAAC
TGTACCAGGTGATCAGTACTCCTACAGATTTCTTCATGGTGATGGAGTATGTCTCAGGAG
GAGAGCTGTTTGACTACATCTGCAAACACGGACGG---------------AGAAGACAAA
GAGGCTCGTCGGTTGTTCCAACAGATCATCTCAGGGGTAGACTACTGCCACAGACACATG
GTGGTTCACAGAGACCTCAAACCTGAGAATGTTCTGCTGGACCATTCCAAGAACGCCAAG
ATAGCTGACTTTGG----------------GTTGTCAAACATGATGTCAGACGGGGAGTT
CCTGAGGACCAGCTGTGGATCTCCCAACTACGCTGCTCCTGAAGTC----GTTATATGCT
GGCCCTGAGGTGGATATATGGAGCTGTGGGGTGATCCTGTATGCCTTGCTGTGTGGGACT
CTGCCCTTTGATGACGAACATGTTCCCACACTGTTTAAGAAGATCAGAGGGGGCGTGTTC
TATATGCCAGAATACCTCACTCGCCCCGTCGCCTCCCTGCTGCTGCTCATGCTGCAGGTC
GACCCATTGAAGAGAGCCACCATTAAAGACATTAGGGAACATGAGTGGTTTAAGCAGGAC
CTGCCAGGCTACCTGTTTCCTGAGGACCTGTCTTATGACTCCACAGTTCTGGACGAGGAG
GCCGTCAGGGAGGTGTGCGACAAGTTTGAGAGCACCGAGTCTGAGGTGATGTCCAGCCTG
TACAGCGGAGACCCCCAGGACCAGCTGGCGGTAGCATACCATCTGATTATAGACAACCGT
CGTATCATGACCCAGGCCAGTGAGTTCTACCTGGCCTCCAGCCCTCCCCAGGGCTCCTTC
ATGGAGGATGGCATGCCCCTGCCTCCCGGGGTCAAACCACACCCAGAGAGGATGCCCCCC
CTGCT---------------CGCGCTGCCCGCTGGATGCCCTCAACACCACCAGAGCCAA
ACCCCTGGCAGTGAAGAAAGCCAAGTGGCACCTGGGCATCAGGAGTCAGAGCAGACCCTA
TGACATCATGGCTGAGGTCTACAGGGCTATGAGACAGCTACAGTATGACTGGAAGGTGGT
GAACCCATACCACCTGCGTGTTCGGAGTAAGAACCCAGTAACAGATAACCTGGTGAAGAT
GAGTCTCCAGCTGTACCAGGTGGACAACAGATCCTACCTGCTGGACTTCAAGAGCATCGA
TGATGACATCATGGAGGCAGTAGGGTTTAAGTCGGGTTCTTCCACCCCTCAGAGGTCAGG
CTCCACAGCAGGGCTCCATAGACCCAGACTCAGTGTGGACTCAGCCTTACCTGCCGTGGA
TCTCCCCCAGCTCAGCTCCTCCCTGCCTGGGTCGCTGTGCTTCAGCGCTGCCCTCCTGCG
CCGGGGCAGCCACACCATGGACTTCTTTGAGATGTGTGCAAGTCTCATCACCACACTGGC
CCGCTAGAGAAGGTTAAC----------------GAAAACTCCAGGTCCTACTTGCATAA
CC-TCTAAAACAGAACCCTGCTGAGCCTGATATCGGTGTGATCCTGCCTAAGTTT----G
TAGAGCATGTCCGCAGGACAGATGTGCCTAACCACATATCTAGGGTCAGTTGTGTGTTCC
CTATGTATAGTTTGGGCTGGGTATGGGAAACTGATTCTAGATCTGTGGTTAGGCTTCCTG
TCTGTCT-----------------------------------------------------
------------------------------------------------------------
------------------------------------------------------------
-------------------------------------------GCCATGGGAAAGGTTAG
GGGTTAGAGAAAACTTGCTGGGGCAAGGTCATGTTAGGTCAAAT----------------
------------------------------------------------------------
------------------------------------------------------------
---------GGCAGCTCCTCCATTACTCTCAACCTCCAATCAGCTGCTGAATAGCCATCA
CCTAGCCTTACCATAGATCAAATCCA------TTATATTGCTATCATTTTGAG-------
-TTTCTATAGATACCAGATTCT-------TACAGCACTGCTGATGTTTGAGAATTCCAAG
CTGAAGAGATTTTAGGTGATGA----------------------GACTGGCAAATAGTTC
TGTGGATTAGTTGGCACTGATGCTAACGTG------------------------------
------------------------------------------------------------
------------------------------------------------------------
------------------------------------------------------------
------------------------------------------------------------
--------------------------------------
>XM_020499276.1 PREDICTED: Oncorhynchus kisutch 5'-AMP-activated protein kinase catalytic subunit alpha-2-like (LOC109902692), mRNA
CGGAGCCG----------TAAAGATGGCAGAACGACAGCAGAAACACGAAGGCGGCCGAG
TGAAGATCGGACATTATCTTCTCGGCGACAAAGTAAAGATTGGAGAGCACCAGTTGACAG
GTCATAAGGTGGCAGTGAAGATCCTGAACAGACAGAAAATCAGGAGTCTGGACGTGGTGG
GCAAGATCAAACGAGAAATACAGAACCTCAAACTATTCAGACACCCTCATATCATCAAAC
TGTACCAGGTGATCAGTACTCCTACAGATTTCTTCATGGTGATGGAGTATGTCTCAGGAG
GAGAGCTGTTTGACTACATCTGCAAACACGGACGG---------------AGAAGACAAA
GAGGCTCGTCGGTTGTTCCAACAGATCATCTCAGGGGTAGACTACTGCCACAGACACATG
GTGGTGCACAGAGACCTCAAACCTGAGAATGTTCTGCTGGACCATTCCAAGAACGCCAAG
ATAGCTGACTTTGG----------------GTTGTCAAACATGATGTCAGATGGGGAGTT
CCTGAGGACCAGCTGTGGATCTCCCAACTACGCTGCTCCTGAAGTC----GTTATATGCT
GGACCTGAAGTGGATATATGGAGCTGTGGTGTGATCCTGTATGCGTTGCTGTGTGGGACT
CTACCCTTTGATGACGAACATGTTCCCACGCTGTTTAAGAAGATCAGAGGGGGCGTGTTC
TATATGCCAGAATACCTCACTCGGCCCGTCGCCTCCCTGCTGCTGCTCATGCTGCAGGTC
GACCCATTGAAGAGAGCCACCATTAAAGACATTAGGGAACATGAGTGGTTTAAGCAGGAC
CTGCCAGGCTACCTGTTTCCTGAGGACCTGTCTTATGACTCCACGGTTCTGGACGAGGAG
GCCGTCAGGGAGGTGTGCGACAAGTTTGAGAGCACCGAGTCTGAGGTGATGTCCAGCCTG
TACAGCGGAGACCCCCAGGACCAGCTGGCGGTAGCATACCATCTGATTATAGATAACCGT
CGTATCATGACCCAGGCCAGTGAGTTCTACCTGGCCTCCAGCCCTCCCCAGGGCTCCTTC
ATGGAGGATGGCATGCCCCTGCCTCCCAGGGTCAAACCACACCCAGAGAGGATGCCCCCC
CTGCTGATAGACAGCCCTAACGCGCTGCCCGCTGGATGCCCTCAACACCACCAGAGCCAA
ACCCCTGGCAGTGAAGAAAGCCAAGTGGCACCTGGGCATCAGGAGTCAGAGCAGACCCTA
TGACATCATGGCTGAGGTCTACAGGGCTATGAGACAGCTACAGTATGACTGGAAGGTGGT
GAACCCGTACCACCTGCGTGTTCGGAGTAAGAACCCAGTAACAGACAACCTGGTGAAGAT
GAGTCTCCAGCTATACCAGGTGGACAACAGATCCTACCTGCTGGACTTCAAGAGCATCGA
TGATGACATCATGGAGGCAGTAGGGTTTAAGTCAGGTTCTTCCATCCCTCAGAGGTCAGG
CTCCACTGCAGGGCTCCATAGACCCAGACTCAGTGTGGACTCAGCCTTACCTGCCGTGGA
TCTCCCCCAGCTCAGCTCCTCCCTGCCTGGGTCGCTGTGCTCCAGTGCTGCCCTCATGCG
CCAGGGCAGCCACACCATGGACTTCTTTGAGATGTGTGCCAGTCTCATCACCACACTGGC
CCGCTAGAGAAGGTTAAT----------------GAAAACTCCAGGTCCTACTTGCATAA
CC-TCTAAAACAGAACCCTGCTGAGCCTGATATCAGTGTGATCCTGCCTAAGTTT----G
TAGAGCATGTTC-----------------AACCACATATCTAGGGTCAGTTGTGTGTTCC
CTATGTATAGTTTGGGCTGGGCATGGGAAACTGATTCTAGATCTGTGGTTAGGCTTCCTG
TCTGTCG-----------------------------------------------------
------------------------------------------------------------
------------------------------------------------------------
-------------------------------------------GCCATGGGAAAGGTTAG
GGGTTAGAGAAAACTTGCTGGGGCAGGGTCACGTTAGGTCAAAT----------------
------------------------------------------------------------
------------------------------------------------------------
---------GGCAGCTCCTCCATTACTCTCAACCTCCAATCAGCTGCAGAATAGCCATCA
C-------T------------ACCCA------TTATATTAATATCATTTTGAG-------
-TTTCTAT-------------T-------TACAGCACTGCTGAT----------------
----AGAGATTTTAGGTGAT------------------------GACTGGCAAATTGTTC
TGTGGATTAGTTGGCATTGATGCTAACGTGGAAGTGTGTCTGTAACGAGCCTCAGAGGAC
TCTAGGCACGGAACCTTTCTCTAGGTGCCTT-CAAATTGCTTCTAGCTTGGTGGCAAGTT
TGTAGAAACAGAATGGAAACCATAC------GTGACAGACCGGCTTGCCATTGATTGGTC
AGGAGGAGAAGA------------------------------------------------
------------------------------------------------------------
--------------------------------------
>XM_021604240.1 PREDICTED: Oncorhynchus mykiss 5'-AMP-activated protein kinase catalytic subunit alpha-2-like (LOC110524515), mRNA
CGGAGCCG----------TAAAGATGGCAGAACGACAGCAGAAACACGAAGGCGGCCGAG
TGAAGATCGGACATTATCTTCTCGGAGACAAAGTAAAGATTGGAGAGCACCAGTTGACAG
GTCATAAGGTGGCAGTGAAGATCCTGAACAGACAGAAAATCAGGAGTCTGGACGTGGTGG
GCAAGATCAAACGAGAAATACAGAACCTCAAACTATTCAGACACCCTCATATCATCAAAC
TGTACCAGGTGATCAGTACGCCTACAGATTTCTTCATGGTGATGGAGTATGTCTCAGGAG
GAGAGCTGTTTGACTACATCTGCAAACACGGACGGGTGATATATGAAATTAGAAGACAAA
GAGGCTCGTCGGTTGTTCCAACAGATCATCTCAGGGGTAGACTACTGCCACAGACACATG
GTGGTGCACAGAGACCTCAAACCTGAGAATGTTCTGCTGGACCATTCCAAGAACGCCAAG
ATAGCTGATTTTGG----------------GTTGTCAAACATGATGTCAGATGGGGAGTT
CCTGAGGACCAGCTGTGGATCTCCCAACTACGCTGCTCCTGAAGTC----GTTATATGCT
GGCCCTGAAGTGGATATATGGAGCTGTGGTGTGATCCTGTATGCGTTGCTGTGTGGGACT
CTACCCTTTGATGACGAACATGTTCCCACGCTGTTTAAGAAGATCAGAGGGGGCGTGTTC
TATATGCCAGAATACCTCACTCGCCCCGTCGCCTCCCTGCTGCTGCTCATGCTGCAGGTT
GACCCATTGAAGAGAGCCACCATTAAAGACATTAGGGAACATGAGTGGTTTAAGCAGGAC
CTGCCAGGCTACCTGTTTCCTGAGGACCTGTCTTATGACTCTACGGTTCTGGACGAAGAG
GCCGTCAGGGAGGTGTGCGACAAGTTTGAGAGCACCGAGTCTGAGGTGATGTCCAGCCTG
TACAGCGGAGACCCCCAGGACCAGCTGGCGGTAGCATACCATCTGATTATAGATAACCGT
CGTATCATGACCCAGGCCAGTGAGTTCTACCTGGCCTCCAGCCCTCCCCAGGGCTCCTTC
ATGGAGGATGGCATGCCCCTGCCTCCCGGGGTCAAACCACACCCAGAGAGGATGCCCCCC
CTGCTGATAGACAGCCCTAACACGCTGCCCGCTGGATGCCCTCAACACCACCAGAGCCAA
ACCCCTGGCAGTGAAGAAAGCCAAGTGGCACCTGGGCATCAGGAGTCAGAGCAGACCCTA
TGACATCATGGCTGAGGTCTACAGGGCTATGAGACAGCTACAGTATGACTGGAAGGTGGT
GAACCCCTACCACCTGCGTGTTCGGAGTAAGAACCCAGTAACAGACAACCTGGTGAAGAT
GAGTCTCCAGCTGTACCAGGTGGACAACAGATCCTACCTGCTGGACTTCAAGAGCATCGA
TGATGACATCATGGAGGCAGTAGGATTTAAGTCAGGTTCTTCCACCCCTCAGAGGTCAGG
CTCCACTGCAGGGCTCCATAGACCCAGACTCAGTGTGGACTCAGCCTTACCTGCCGTGGA
TCTCCCCCAGCTCAGCTCCTCCCTGCCTGGGTCGCTGTGCGCCAGCGCTGCCCTCATACA
CCAGGGCAGCCACACCATGGACTTCTTTGAGATGTGTGCCAGTCTCATCACCACACTGGC
CCGCTAGAGAAGGTTAAC----------------GAAAACTCCAGGTCCTACTTGCATAA
CC-TCTAAAACAGAACCCTGCTGAGCCTGATATCGATGTGATCCTGCCTAAGTTT----G
TAGAGCATGTCC-----------------AACCACATATCTAGGGTCAGTTGTGTGTTCC
CTATGTATAGTTTGGGCTGGGCCTGGGAAACTGATTCTAGATCTGTGGTTAGGCTTCCTG
TCTGTCG-----------------------------------------------------
------------------------------------------------------------
------------------------------------------------------------
-------------------------------------------GCCATGGGAAAGGTTAG
GGGTTAGAGAAAACTTTCTGGGGCAGGGTCACGTTAGGTCAAAT----------------
------------------------------------------------------------
------------------------------------------------------------
---------GGCAGCTCCTCCATTACTCTCAACCTCCAATCAGCTGCGGAATAGGCATCA
C-----------------------------------------------------------
------------------------------------------------------------
------------------------------------------------------------
------------------------------------------------------------
------------------------------------------------------------
------------------------------------------------------------
------------------------------------------------------------
------------------------------------------------------------
--------------------------------------
>XM_024421785.1 PREDICTED: Oncorhynchus tshawytscha 5'-AMP-activated protein kinase catalytic subunit alpha-2-like (LOC112251091), mRNA
CGGAGCCG----------TAAAGATGGCAGAACGACAGCAGAAACACGAAGGCGGCCGAG
TGAAGATCGGACATTATCTTCTCGGAGACAAAGTAAAGATTGGAGAGCACCAGTTGACAG
GTCATAAGGTGGCAGTGAAGATCCTGAACAGACAGAAAATCAGGAGTCTGGATGTGGTGG
GCAAGATCAAACGAGAAATACAGAACCTCAAACTATTCAGACACCCTCATATCATCAAAC
TGTACCAGGTGATCAGTACTCCTACAGATTTCTTCATGGTAATGGAGTATGTCTCAGGAG
GAGAGCTGTTTGACTACATCTGCAAACACGGACGG---------------AGAAGACAAA
GAGGCTCGTCGGTTGTTCCAACAGATCATCTCAGGGGTAGACTACTGCCACAGACACATG
GTGGTGCACAGAGACCTCAAACCTGAGAATGTTCTGCTGGACCATTCCAAGAACGCCAAG
ATAGCTGACTTTGG----------------GTTGTCAAACATGATGTCAGATGGGGAGTT
CCTGAGGACCAGCTGTGGATCTCCCAACTACGCTGCTCCTGAAGTC----GTTATATGCT
GGCCCTGAAGTGGATATATGGAGCTGTGGTGTGATCCTGTATGCGTTGCTGTGTGGGACT
CTACCCTTTGATGACGAACATGTTCCCACGCTGTTTAAGAAGATCAGAGGGGGCGTGTTC
TATATGCCAGAATACCTCACTCGCCCTGTCGCCTCCCTGCTGCTGCTCATGCTGCAGGTC
GACCCATTGAAGAGAGCCACCATTAAAGACATTAGGGAACATGAGTGGTTTAAGCAGGAC
CTGCCAGGCTACCTGTTTCCAGAGGACCTGTCTTATGACTCCACGGTTCTGGACGAGGAG
GCCGTCAGGGAGGTGTGCGACAAGTTTGAGAGCACCGAGTCTGAGGTGATGTCCAGCCTG
TACAGCGGAGACCCCCAGGACCAGCTGGCGGTAGCATACCATCTGATTATAGATAACCGT
CGTATCATGACCCAGGCCAGTGAGTTCTACCTGGCCTCCAGCCCTCCCCAGGGCTCCTTC
ATGGAGGATGGCATTCCCCTGCCTCCCAGGGTCAAACCACACCCAGAGAGGATGCCCCCC
CTGCTGATAGACAGCCCTAACGCGCTGCCCGCTGGATGCCCTCAACACCACCAGAGCCAA
ACCCCTGGCAGTGAAGAAAGCCAAGTGGCACCTGGGCATCAGGAGTCAGAGCAGACCTTA
TGACATCATGGCTGAGGTCTACAGGGCTATGAGACAGCTACAGTATGACTGGAAGGTGGT
GAACCCGTACCACCTGCGTGTTCGGAGTAAGAACCCAGTAACAGACAACCTGGTGAAGAT
GAGTCTCCAGCTGTACCAGGTGGACAACAGATCCTACCTGCTGGACTTCAAGAGCATCGA
TGATGACATCATGGAGGCAGTAGGGTTTAAGTCAGGTTCTTCCATCCCTCAGAGGTCAGG
CTCCACTGCAGGGCTCCATAGACCCAGACTCAGTGTGGACTCAGCCTTACCTGCCGTGGA
TCTCCCCCAGCTCAGCTCCTCCCTGCCTGGGTCGCTGTGCTCCAGTGCTGCCCTCATGCG
CCAGGGCAGCCACACCATGGACTTCTTTGAGATGTGTGCCAGTCTCATCACCACACTGGC
CCGCTAGAGAAGGTTAAC----------------GAAAACTCCAGGTCCTACTTGCATAA
CC-TCTAAAACAGAACCCTGGTGAGCCTCACACCGATATCAAACT-TCTAAGTTT----G
TAGAGCATGTTC-----------------AACCACATATCTAGGGTCAGTTGTGTGTTCC
CTATGTAAAGTTTGGACTGGGCATGGGAAACTGATTCTAGATCTGTGGTTAGGCTTCCTG
TCTGTCG-----------------------------------------------------
------------------------------------------------------------
------------------------------------------------------------
-------------------------------------------GCCATGGGAAAGGTTAG
GGGTTAGAGAAAACTTGCTGGGGCAAGGTCACGTTAGGTCAAAT----------------
------------------------------------------------------------
------------------------------------------------------------
---------GGCAGCTCCTCCATTACTCTCAACCTCCAATCAGCTGTGGAATAGCCATCA
C-------T------------ACCCA------TTATATTAATATCATTTTGAG-------
-TTTCTAT-------------T-------TACAGCACTGCTGAT----------------
----AGAGATTTTAGGTGAT------------------------GACTGGCAAATTGTTC
TGTGGATTAGTTGGCATTGAT---------GAAGTGTGTCTGTAACGAGCCTCAGAGGAC
TCTAGGCACGGAACCTTTCTCTAGGTGCCTT-CAAATTGCTTCTAGCTTGGTGGCAAGTT
TGTAGAAACAGAATGGAAACCATAC------GTGACAGACCGGCTTGCCATTGATTGGTC
AGGAGGAGAAGA------------------------------------------------
------------------------------------------------------------
--------------------------------------
>XM_024004933.1 PREDICTED: Salvelinus alpinus 5'-AMP-activated protein kinase catalytic subunit alpha-2-like (LOC111976168), transcript variant X1, mRNA
------------------------------------------------------------
--------------------------------------GTTGGAGAGCACCAGTTGACAG
GTCATAAGGTGGCAGTGAAGATCCTGAACAGACAGAAAATCAGGAGTCTGMACGTGGTGG
GCAAGATCAAACGAGAGATACAGAACCTCAAACTATTCAGACACCCTCACATCATCAAAC
TGTACCAGGTGATCAGTACTCCTACAGATTTCTTCATGGTGATGGAGTATGTCTCAGGAG
GAGAGCTGTTTGACTACATCTGCAAACACGGACGG---------------AGAAGACAAA
GAGGCGCGTCGGTTGTTCCAACAGATCATCTCAGGGGTAGACTACTGCCACAGACACATG
GTGGTGCACAGAGACCTCAAACCTGAGAATGTTCTGCTGGACCATTCCAAGAACGCCAAG
ATAGCTGACTTTGG----------------GTTGTCAAACATGATGTCAGACGGGGAGTT
CCTGAGGACCAGCTGTGGATCTCCCAACTACGCTGCTCCTGAAGTC----GTTATATGCT
GGCCCTGAGGTGGATATATGGAGCTGTGGTGTGATCCTGTATGCGTTGCTGTGTGGGACT
CTGCCCTTTGATGACGAACATGTTCCCACGCTGTTTAAGAAGATCAGAGGGGGCGTGTTC
TATATGCCAGAATACCTCACTCGCCCCGTCGCCTCCCTGCTGCTGCTCATGCTGCAGGTC
GACCCATTGAAGAGAGCCACCATTAAAGACATTAGGGAACATGAGTGGTTTAAGCAGGAC
CTGCCAGGCTACCTGTTTCCTGAGGACCTGTCTTATGACTCCACGGTTCTGGACGAGGAG
GCCATCAGGGAGGTGTGCGACAAGTTTGAGAGCACCGAGTCTGAGGTGATGTCCAGCCTG
TACAGCGGACACCCCCAGGACCAGCTGGCGGTAGCATACCATCTGATTATAGACAACCGG
CGCATCATGACCCAGGCCAGTGAGTTCTACCTGGCCTCCAGCCCTCCCCAGGGCTCCTTC
ATGGAGGATGGCATGCCCCTGCCTCCTGGGGTCAAACCACACCCAGAGAGGATGCCCCCC
CTGCTGGTAGACAGCCCTAAGGCGCTGCCCGCTGGATGCCCTCAACACCACCAGAGCCAA
ACCCCTGGCAGTGAAGAAAGCCAAGTGGCACCTGGGCATCAGGAGTCAGAGCAGACCCTA
TGACATCATGGCTGAGGTCTACAGGGCTATGAGACAGCTACAGTATGACTGGAAGGTGGT
GAACCCGTACCACCTGCTTGTTCAGAGTAAGAACCCAGTAACAGACAACCTGGTGAAGAT
GAGTCTCCAGCTGTACCAGGTGGACAACAGATCCTACCTGCTGGACTTTAAGAGCATCGA
TGATGACACCATGGAGGCAGTAGGGGTTAAGTCGGGTTCTTCCACCCCTCAGAGGTCATG
CTCCACTGCTGGGCTCCATAGACCCAGACTCAGTGTGGACTCAGCCTGTCCTGCCGTGGA
TCTCCCCCAGCTCAGCTTCTCCCTGCCTGGGTCGCTGTGCTCCAGCGCTACCCTCCTSCG
CCAGGGCAGCCACACCATGGACTTCTTTGAGATGTGTGCCAGTCTCATCACCACACTGGC
CCGCTAGAGAAGGTTAAC----------------GAAAACTCCAGGTCCTACTTACATAA
CC-TCTAAAACAGAACCCTGCTGAGCCTGATATCGGTGTGATCCTGCCTAAGTTT----G
TAGAGCATGTCCGCAGGGCAGATGTGCCTAACCACATATCTAGGGTCAGTTGTG---TCT
CTATGTATAGTTTGGGCTGGGCATGGGAAACTGATTCTAGATCTGTGGTTAGGCTTCCTG
TCTGTCT-----------------------------------------------------
------------------------------------------------------------
------------------------------------------------------------
-------------------------------------------GCCATGGGAACGGTTAG
GGGTTAGGGAAAACTTGCTGGGGCAGGGTCACGTTAGGTCAAAT----------------
------------------------------------------------------------
------------------------------------------------------------
---------GGCAGCTCCTCCATTACTCTCAACCTCCAATCAGCTGCTGAATAGCCATCA
CCTAGCCTTACCATAGATCAAATCCA------TTATATTACTATCATTTT----------
-TTTCTATAGATATCAGATTCT-------TACAGCACTGCTGATGTTTGAGAATTCCAAA
CTGAAGAGATTTTAGGGGATGA----------------------GACTGGCAAATTGTTC
TGTGGATTATTTGGCATTGATGCTAACGTGGAAGTGTGTCTGTAGCGAGCCTCAGAGGAC
T---GGCACGGAACCTTTCTCCAGGTGCCTTACAAATTGCTTCTAGCTTGGTGGCCAGTT
TGTAGAAACAGAATGGAAACCATAC--------GACAGACAGGCTTTCCATTGATTGGTC
AGGAGGAGAAGA------------------------------------------------
------------------------------------------------------------
--------------------------------------
>XM_014169239.1 PREDICTED: Salmo salar protein kinase, AMP-activated, alpha 2 catalytic subunit (prkaa2), transcript variant X2, mRNA
CGGAGCGGTGTTCTCAAATAAAGATGGCAGAACGACAGCAGAAACATGAAGGCGGCCGAG
TGAAGATCGGACATTACCTCCTAGGAGACAAAGTAAAGATTGGAGAGCACCAGTTGACAG
GTCATAAGGTGGCAGTGAAGATCCTGAACAGACAGAAGATCAGGAGTCTGGACGTGGTGG
GCAAGATCAAACGAGAGATACAGAACCTCAAACTCTTCAGACACCCTCACATCATCAAAC
TGTACCAGGTGATCAGTACTCCTACAGATTTCTTCATGGTGATGGAGTATGTCTCAGGAG
GAGAGCTGTTTGACTACATCTGCAAACACGGACGG---------------AGAAGACAAA
GAGGCTCGTCGGTTGTTCCAGCAGATTATCTCCGGTGTAGACTACTGCCACAGACACATG
GTGGTGCACAGAGACCTCAAACCTGAGAATGTACTGCTGGACCATTCCAAGAACGCCAAA
ATAGCTGACTTTGG----------------GTTGTCCAACATGATGTCAGACGGGGAGTT
CCTGAGGACCAGCTGTGGATCTCCAAACTACGCTGCTCCTGAAGTC----GTTATACGCT
GGCCCTGAGGTTGACATATGGAGCAGTGGGGTGATCCTGTATGCGTTGCTGTGTGGGACT
CTGCCCTTTGATGACGAACACGTTCCCACACTGTTTAAGAAGATCAGAGGGGGCGTGTTC
TATATGCCAGAATACCTCACTCGCCCCGTCGCCTCCCTGCTGCTGCTCATGCTGCAGGTC
GACCCGCTCAAGAGGGCTACCATTAAAGACATTAGGGAACATGAGTGGTTTAAGCAGGAC
CTGCCAGGCTACCTGTTTCCTGAGGACCCTTCCTATGACTCCACCATTCTGGATGAGGAG
GCAGTCCGAGAGGTGTGTGACAAGTTTGAGAGCACCGAGTCTGAGGTGATGTCCAGCCTG
TACAGCGGAGACCCTCAGGACCAGCTAGCAGTAGCGTACCATCTGATCATAGACAACCGG
CGCATCATGACCCAGGCCAGCGAGTTCTACCTGGCCTCCAGCCCTCCCCAGGGATCCTTC
ATGGAGGATGGCATGTCACTGCCCCCAGGGGTCAAACCACACCCAGAGAGGATGCCCCCC
CTGCT---------------CGCGCTGCCCGCTGGATGCCCTCAACACCACCAGAGCCAA
ACCCCTGGCAGTGAAGAAAGCCAAGTGGCATCTGGGCATCAGGAGTCAGAGCAGACCCTA
TGACATCATGGCTGAGGTCTACAGGGCTATGAGACAGCTACAGTATGACTGGAAGGTGGT
GAACCCGTATCACCTGCGTGTTCGGAGGAAGAACCCAGTAACAGGCAACCTGGTGAAGAT
GTGTCTCCAGCTGTACCAAGTAGACAACAGATCCTACCTGCTGGACTTTAAAAGCATCGA
CGATGACATCATGGACGCAGTAGGGTTTAAGTCGGGCTCCTCCACCCCCCAGAGGTCAGG
CTCCACTGCAGGGCTCCACAGACCCAGACTCAGTGTGGACTCAGCCTGTCCTGCTGTGGA
TCTCCCCAAGCTCAGCTCCTCTCTGCCTGGGTCGCTGTGCTCCAGCGCTGCCCTCCTGCG
GCAGGGCAGCCACACTATGGACTTCTTTGAGATGTGTGCCAGTCTCATCACCACGCTGGC
CCGCTAGAGAGGGTAAACCCTAGGGGCCTGGAGTGAAAACTCCAGGTCCCACCTGCATAA
CCATCTGAAACAGAACACTGCTGCACCTTATATTGGTGTGATCCTGCCTAATTCTCTACG
CAGAACATGACCGCAGGGCAGACATGCCTAACCACAGATCTAGGGTCAGT-------TCC
TGGTGTGTA-TTTGGGCTAGGCAAGATAAACTGATCCTAGATCTCTGGTTAGGCTTCCTG
TCTGTCTAGAGCAGGGATGGGCAACGTTGATGGGGGTAGGG-TGCGGTGGCTCGCGGGAC
TGCTTACCCACATCCATACACACACATGCAGTCAGTGTTTTGGAGGCCCTAAGCAAAATA
GTTTAGTCTTGACAGCGGAAGGAATTGATCTGCGGGCCTACAAAAGTGGCCATGCGACCC
GCGGGCCACCAGTTTCCCATCCCTGGTCTAGAGCCAGTCTGCCGCCGTGGGAAAGGTTAG
AGG-------TCACTTGTTGGGGCAAGGTCACGTTAAGTCAAAT-GGCGCGTTCACATGC
TAGTCGAAACTAAGAAACTGACATTTCTAACTGGTTGTAGTTATGCAAGTGCAGCATTCA
ACCAGTTAGCATGTCGGACATTTCTGAGTTTCCTAGTTCCGACTAGCATGTGAATGCGGC
AATAATGTTAGCGGCGCCTCGACTACTCTCAACCTCCAATCAGCTCCAGAATAGCCACCA
C--------------------ATCCAGTATCATTATATTACTGTTACTTTGAGAGTGTAG
T-------AGATATCATATTCTAACTGAATATAGCACTGCTGATGTTTGAGAATTATATA
CTGAAGAGATTGTAGGTGATGA----------------------GACTGGCAAATTGTTC
TGTGGATTAGTTAGCATTGAT---------GAAGTGTATCTGTAGT--------------
----------GAACCTTTCTCCAGGTGCCTTACACGTTGTTTCTAGCTTGGTGGCTGGTT
TGTAGAAACAGAATGGCAAGCAGACGAGAGGCTGACAGAC---CTTGCCAGGGATTGGTC
AGGAGAAGACATGGGTCTTCCGGACTCC----TTGTTCGGCTGGAGCCAGTGAGGGCTGG
GCTCTTGCTGATCTGATGCATGCTAGTGTGTGGGTGTTTCTCTGGTCTGTTCTGGTACCA
TAATGGT-GTCCCGTTTGTTATTAAATGTAGAATCATT
>XM_023999248.2 PREDICTED: Salvelinus alpinus protein kinase AMP-activated catalytic subunit alpha 2 (prkaa2), transcript variant X2, mRNA
CGGAACGGTGTTCTGAACTAAAGATGGCAGAACGACAGCAGAAACATGAAGGCGGCCGAG
TGAAGATCGGACATTACCTCCTAGGAGACAAAGTAAAGATTGGAGAGCACCAGTTGACAG
GTCATAAGGTGGCAGTGAAGATCCTGAACAGACAGAAGATCAGGAGTCTGGACGTGGTGG
GCAAGATCAAACGAGAGATACAGAACCTCAAACTCTTCAGACACCCTCACATCATCAAAC
TGTACCAGGTGATCAGTACTCCTACAGATTTCTTCATGGTGATGGAGTATGTCTCAGGAG
GAGAGCTGTTTGACTACATCTGCAAACACGGACGG---------------AGAAGACAAA
GAGGCTCGTCGGTTGTTCCAGCAGATTATCTCCGGTGTAGACTACTGCCACAGACACATG
GTGGTGCACAGAGACCTCAAACCTGAGAATGTACTGCTGGACCATTCCAAGAACGCCAAA
ATAGCTGACTTCGG----------------GTTGTCAAACATGATGTCAGACGGYGAGTT
CCTGAGGACCAGCTGTGGATCTCCCAACTACGCGGCTCCTGAAGTC----GTTATACGCT
GGTCCTGAGGTGGACATATGGAGCAGTGGGGTGATCCTGTATGCGTTGCTGTGTGGGACT
CTGCCCTTTGATGACGAACACGTTCCCACGCTGTTTAAGAAGATCAGAGGGGGTGTCTTC
TATATGCCAGAATACCTCACTCGCCCCGTCGCTTCCCTGCTGCTGCTCATGCTGCAGGTC
GACCCGCTCAAGAGGGCTACCATTAAAGACATTAGGGAACATGAGTGGTTTAAGCAGGAC
CTGCCAGGCTACCTGTTTCCTGAGGACCCTTCCTATGACTCCACCATACTGGATGAGGAG
GCAGTCCGAGAGGTGTGTGACAAGTTTGAGAGCACCGAGTCTGAGGTGATGTCCAGCCTG
TACAGCGGAGACCCTCAGGACCAGCTAGCAGTAGCGTACCATCTGATCATAGACAACCGG
CGCATCATGACCCAGGCCAGTGAGTTCTACCTGGCCTCCAGCCCTCCCCAGGGCTCCTTC
ATGGAGGATGGCATGTCACTGCCCCCCGGGGTCAAACCACACCCAGAGAGGATGCCCCCC
CTGCT---------------CTCGCTGCCCGCTGGATGCCCTGAACACCACCAGAGCCAA
ACCCCTGGCAGTGAAGAAAGCCAAGTGGCATCTGGGCATCAGGAGTCAGAGCAGACCCTA
TGACATCATGGCTGAGGTCTACAGGGCTATGAGACAGCTACAGTATGACTGGAAGGTGGT
GAACCCGTACCACCTGCGTGTTCGGAGGAAGAACCCAGTAACAGGCAACCTGGTGAAGAT
GTGTCTCCAGCTGTACCAAGTAGACAACAGATCCTACCTGCTGGACTTCAAAAGCATCGA
CGATGACATCATGGACGCAGTAGGGTTTAAGTCGGGCTCTTCCACCCCCCAGAGGTCAGG
CTCCACTGCAGGGCTCCACAGACCCAGACTCAGTGTGGACTCAGCCTGTCCTGCCGTGGA
TCTCCCCAAGCTCAGCTCCTCTCTGCCTGGGTCGCTGTGCTCCAGCGCTGCCCTCCTGCG
CCAGGGCAGCCACACTATGGACTTCTTTGAGATGTGTGCCAGTCTCATCACCACGCTGGC
CCGCTAGAGAGGGTAAACCCTAGGGGCCTGGAGTGAAAACTCCAGGTCCCGCCTGCATAA
CCATCTGAAACAGAACACTGCTGAGCCTTATATTGGTGTGATCCTGCCTAATTTT----G
CAGAACATGACTGCAGGGCAGACATGCCTAACCACAGATCTAGGGTCAGT-------TCC
TGGTGTGTAGTTTGGGCTAGGCAAGATAAACTGATCGTAGATCTCTGATTAGGCTTCCTG
TCTGTCTAGAGCAGGGATGGGCAACTTTGATGGGGGTAGGG-TGCGGTGGCTCGCGTGAC
TGCTTACCCACATCCATACACACACATGCAGTCAGCGTTTTGGAGGCCCTAAGCAAGA-A
GTTTAGTCTTGACAGCGGAAGGAATTGATCTGCGGGCCTACAAAAGTGGCCATGCGACCC
GCGGGCCACCAGTTGCCCATCCCTGGTCTAGAGCCAGTCTGCCGCCGTGGGAAKGGTTAG
AGG-------TCACTTGTTGGGGCAAAGTTGTGTTAAGTCAAAT-GGCGCGTTCACGTGC
TAGTCGAAAGTAGGAAACTGACATTTCTAACTGGTTGCAGTTATGCACGTGTAGCGTTCA
ACCAGTTAGCATGTCGGACATTTCTGAGTTTCCTAGTTCTGACTAGCATGTAAATGCGGC
AATAATGTTAGCGACGCCTCGACTACTCTCAACCTCCAATCAGCTCCAGAATAGCCGTCA
C--------------------ATCCATTATCATTATATTACTATCACTTTGAGAGTGTAG
T-------AGATATCATATTCTAAC-------AGCACTGCTGATGTTTGAGAATTATATA
CGGAAGAGATTTTAGGTGATGAGAGAGAGG--------------GACTGGCAAATTGTTC
TGTGGATTAGTTAGTATTGAT---------GAAGTGTATCTGTAGT--------------
----------GAACCTTTCTCCAGGTGCCTTACA--TTGTTTCTAGCTTGGTGGCTGGTT
TGCAGAAACAGAATGGCAAGCAGACGAGAGTCTGACAGACAGGCTTGCCAGGGATTGGTC
AGGAGAAGACATAGGTCTTCCGGACTCCTGTCTTGTTCTGCTGGAGCCAGTGAGGGTTGG
GCTCTTGCTGATCTGATGCATGCTAGTGTGTGTGTGTTTCTCTGGTCTGTTCCGGTACCA
TGATGGTGGTTTGGTTTGTTATTAAATGTAGAATCATT
>XM_020492719.1 PREDICTED: Oncorhynchus kisutch protein kinase AMP-activated catalytic subunit alpha 2 (prkaa2), transcript variant X2, mRNA
CGGAGCGGTGTTCTGAACTAAAGATGGCAGAACGACAGCAGAAACATGAAGGCGGCCGAG
TGAAGATCGGACATTACCTCTTAGGAGACAAAGTAAAGATTGGAGAACACCAGTTGACAG
GTCATAAGGTGGCAGTGAAGATCCTGAACAGACAGAAGATCAGGAGTCTGGACGTGGTGG
GCAAGATCAAACGAGAGATACAGAACCTCAAACTCTTCAGACACCCTCACATCATCAAAC
TGTACCAGGTGATCAGTACTCCTACAGATTTCTTCATGGTGATGGAGTATGTCTCGGGAG
GAGAGCTGTTTGACTACATCTGCAAACATGGACGG---------------AGAGGACAAA
GAGGCTCGTCGGTTGTTCCAGCAGATCATCTCCGGTGTAGACTACTGCCACAGACACATG
GTGGTGCACAGAGACCTCAAACCTGAGAATGTACTGCTGGACCATTCCAAGAACGCCAAA
ATAGCTGACTTTGG----------------GTTGTCAAACATGATGTCAGACGGGGAGTT
CCTGAGGACCAGCTGTGGATCTCCCAACTACGCAGCTCCTGAAGTA----GTTATACGCT
GGTCCTGAGGTGGACATATGGAGCAGTGGGGTGATCCTGTATGCGTTGCTGTGTGGGACT
CTGCCCTTTGATGACGAACACGTTCCCACACTGTTTAAGAAGATTAGAGGGGGCGTGTTC
TATATGCCAGAATACCTCACTCGGCCCGTCGCTTCCCTGCTGCTGCTCATGCTGCAGGTC
GACCCGCTCAAGAGGGCTACCATTAAAGACATTAGGGAACATGAGTGGTTTAAGCAGGAC
CTGCCAGGCTACCTGTTTCCTGAGGACCCTTCCTATGACTCCACCATTCTGGATGAGGAG
GCAGTCCGAGAGGTGTGTGACAAGTTTGAGAGCACCGAGTCTGAGGTGATGTCCAGCCTG
TACAGCGGAGACCCTCAGGACCAGCTAGCGGTAGCGTACCATCTGATCATAGACAACCGG
CGCATCATGACCCAGGCCAGTGAGTTCTACCTGGCCTCTAGCCCTCCCCAGGGCTCCTTC
ATGGAGGATGGCATGTCACTGCCCCCCGGGGTCAAACCACACCCAGAGAGGATGCCCCCC
CTGCT---------------CGCGCTGCCCGCTGGATGCCCTGAACACCACCAGAGCCAA
ACCCCTGGCAGTGAAGAAGGCCAAGTGGCACCTGGGCATCAGGAGTCAGAGCAGACCCTA
TGACATCATGGCTGAGGTCTACAGGGCTATGAGACAGCTACAGTATGACTGGAAGGTGGT
GAACCCGTACCACCTGCGTGTTCGGAGGAAGAACCCAGTAACAGGCAACCTGGTGAAGAT
GTGTCTCCAGCTGTACCAAGTAGACAACAGATCCTACCTGCTGGACTTCAAAAGCATCGA
TGATGACATCATGGACGCAGTAGGGTTTAAGTCGGGCTCTTCCACCCCCCAGAGGTCAGG
CTCCACTGCAGGGCTCCACAGACCCAGACTCAGTGTGGACTCAGCCTGTCCTGCCGTGGA
TCTCCCCAAGCTCAGCTCCTCTCTGCCTGGGTCGCTGTGCTCCAGCGCTGCCCTCCTGCG
CCAGGGCAGCCACACTATGGACTTCTTTGAGATGTGTGCCAGTCTCATCACCACGCTGGC
CCGCTAGAGAGGGTAAACTCTAGAGGCCTGGAATGAAAACTCCAGCTACCGCCTGCATAA
CCATCTGAAACAGAACACTGCTGAGCCTTATATTGGTGTGATCCTGCCTAATTCTCTACG
CAGAACA------------------GCCTAACCACAGATCTAGGGTCAGT-------TCC
TGGTGTGTAGTTTGGGCTTTGCAAGATAAACTGATCGTAGATCTCTGATTAGACTTCCTG
TCTGTCTAGAGCAGGAATGGGCAACTTTGATGGGGGTAGGGGTGCGGTAGCTCGCGGGAC
TGCTTACCCACATCCATACACACACATGCAGTCAGCGTTTTGGAGGCCCTAAGCAAAA-A
GTTTAGTCTTGACAGCGGAAGGAATTGATCTGCGGTCCTACAAAAGTGGCCATGTGACCC
GCGCGCCACGAGTTGCCCATCCCTGGTCTAGAGCCAGTCTGCCGCCGTGGGAAAGGTTAG
AGG-------TCACTTGTTGGGGCAAAGTCGTGTTAAGTCAAAT-GGCGCGTTCACGTGC
TCGTCGAAACTAGGAAACTGACATTTCTAACTGGTTGCAGTAATGCACGTGCAGCGTTCA
ACCAGTTAGCATGTCGGACATTTC------------------------------------
---------AGCGGCGCCTCGACTACTCTCAACCCCCAATCAGCTCCAGAATAGCAAACA
C--------------------ATCCATTCTCATTATATTACTATCACTTTGAGAGTGTAG
C-------AGATATCATATTCTAACTGAATATAGCACTGCTGATGTTTGAGAATTATATA
TGCAAGAGATTTTAGGTGATGA--------CTCCCTCTCTCTCTGACTGGCAAATTGTTC
TGTGGATTAGTTAGCATTGAT---------GAAGGGTATCTGTAGT--------------
----------GAACCTTTCTCCAGGTGCCTTACACATTGTTTCTAGCTTGGTGGCTGGTT
TGCAGAAACGGAATGGTAAGCAGACG-----CTAACAGACAGGCTTACCAGGGATTGGCC
AGGAGAAGACATAGGTGTTCCATAGTCCTGTCTTGTTCTGCTGGGGCCAGTGAGGGCTGG
GCTCTTGCTGATCTGATGCATGCTAGTGTGTCTGTGTTTCTCTGGTCTGTTCTGGTACCA
TGATGGTGGTTCGGTTTGTTATTAAATGTAGAATCATT
>XM_021599320.1 PREDICTED: Oncorhynchus mykiss protein kinase AMP-activated catalytic subunit alpha 2 (prkaa2), mRNA
CGGAGCGATGTTCTGAACTAAAGATGGCAGAACGACAGCAGAAACATGAAGGCGGCCGAG
TGAAGATCGGACATTACCTCTTAGGAGACAAAGTAAAGATTGGAGAACACCAGTTGACAG
GTCATAAGGTGGCAGTGAAGATCCTGAACAGACAGAAGATCAGGAGTCTGGACGTGGTGG
GCAAGATCAAACGAGAGATACAGAACCTCAAACTCTTCAGACACCCTCACATCATCAAAC
TGTACCAGGTGATCAGTACTCCTACAGATTTCTTCATGGTGATGGAGTATGTCTCAGGAG
GAGAGCTGTTTGACTACATCTGCAAACACGGAAGG---------------AGAGGACAAA
GAGGCTCGTCGGTTGTTCCAGCAGATTATCTCCGGTGTAGACTACTGCCACAGACACATG
GTGGTGCACAGAGACCTCAAACCTGAGAATGTACTGCTGGACCATTCCAAGAACGCCAAA
ATAGCTGACTTTGG----------------GTTGTCAAACATGATGTCAGACGGGGAGTT
CCTGAGGACCAGCTGTGGATCTCCCAACTACGCAGCTCCTGAAGTA----GTTATACGCT
GGTCCTGAGGTGGACATATGGAGCAGTGGGGTGATCCTGTATGCGTTGCTGTGTGGGACT
CTGCCCTTTGATGACGAACACGTTCCCACACTGTTTAAGAAGATTAGAGGGGGCGTGTTC
TATATGCCAGAATACCTCACTCGGCCCGTCGCTTCCCTGCTGCTGCTCATGCTGCAGGTC
GACCCGCTCAAGAGGGCTACCATTAAAGACATTAGGGAACATGAGTGGTTTAAGCAGGAC
CTGCCAGGCTACCTGTTTCCTGAGGACCCTTCCTATGACTCCACCATTCTGGATGAGGAG
GCAGTCCGAGAGGTGTGTGACAAGTTTGAGAGCACCGAGTCTGAGGTGATGTCCAGCCTG
TACAGCGGAGACCCTCAGGACCAGCTAGCGGTAGCGTACCATCTGATCATAGACAACCGG
CGCATCATGACCCAGGCCAGTGAGTTCTACCTGGCCTCTAGCCCTCCCCAGGGCTCCTTC
ATGGAGGATGGCATGTCACTGCCCCCCGGGGTCAAACCACACCCAGAGAGGATGCCCCCC
CTGCTGGTAGACAGCCCCAACGCGCTGCCCGCTGGATGCCCTGAACACCACCAGAGCCAA
ACCCCTGGCAGTGAAGAAAGCCAAGTGGCACCTGGGCATCAGGAGTCAGAGCAGACCCTA
TGACATCATGGCTGAGGTCTACAGGGCTATGAGACAGCTACAGTATGACTGGAAGGTGGT
GAACCCGTACCACCTGCGTGTTCGGAGGAAGAACCCAGTAACAGGCAACCTGGTGAAGAT
GTGTCTCCAGCTGTACCAAGTAGACAACAGATCCTACCTGCTGGACTTCAAAAGCATCGA
TGATGACATCATGGACGCAGTAGGGTTTAAGTCGGGCTCTTCCACCCCCCAGAGGTCAGG
CTCCACTGCAGGGCTCCACAGACCCAGACTCAGTGTGGACTCAGCCTGTCCTGCCGTGGA
TCTCCCCAAGCTCAGCTCCTCTCTGCCTGGGTCGCTGTGCTCCAGCGCTGCCCTCCTGCG
CCAGGGCAGCCACACTATGGACTTCTTTGAGATGTGTGCCAGTCTCATCACCACGCTGGC
CCGCTAGAGAGGGTAAACCCTAGGGGCCTGGAGTAAAAACTCCAGCTACCGCCTGCATAA
CCATCTGAAACAGAACACTGCTGAGCCTTATATTGGTGTGATCCTGCCTAATTCTCTACG
CAGAACA------------------GCCTAACCACAGATCTAGGGTCAGT-------TCC
TGGTGTGTAGTTTGGGCTAGGCAAGATAAACTGATTGTAGATCTTTGATTAGATTTCCTG
TCTGTCTATAGCAGGGATGGGCAACTTTGATGGGGGTAGGGGTGCGGTGGCTCGCGGGAC
TGCTTACCCACATCCATACACACACATGCAGTCAACGTTTTGGAGGCCCTAAGCAAAA-A
GTTTATTCTTGACAGCGGAAGAAATTGATCTGCGGTCCTACAAAAGTGGCCATGCGACCC
GTGCGACACTAGTTGCCCATCCCTGGTCT--------------GCCGTGGGAAAGGTTAG
AGG-------TCACTTGTTGGGACAAAGTCATGTTAAGTCAAATCGGCGCGTTCACGTGC
TAGTCGAAACTAGGAAACTGACATTTCTAACTGGTTGCAGTTATGCACGTGCAGCGTTCA
ACCAGTTAGCATGTCGGACATTTCTGAGTTTCCTAGTTCCGACTAGCATGTGAATGCAGC
AATAATGTTAGCGGCGCCT-ATCTACTCTCAACCTCCAATCAGCTCCAGAATAGCCATCA
C--------------------ATCCATTATCATTATATTACTATCACTTTGAGAGTGTAG
C-------AGATATCATATTCTAACTGAATATAGCACTGCTGATGTTTGAGAATTATATA
CTGAAGAGATTTTAGGTGATGA--------CTCCCTCTCTCTCTGACTGGCAAATTGTTC
TGTGGATTAGTTAGCATTGAT---------GAAGTGTATCTGTAGT--------------
----------GAACCTTTCTCCAGGTGCCTTACACATTGTTTCTAGCTTGGTGGCTGGTT
TGCAGAAACGGAATGGTAAGCAGACG-----CTGACTGACAGGCTTGCCAGGGATTGGCC
AGGAGAAGACATAGGTGTTCCAGAGTCCTGTCTTGTTCTGCTGGGGCCAGTGAGGGCTGG
GCTCTTGCTGATCTGATGCATGCTAGTGTGTCTGTGTTTCTCTGGTCTGTTCTGGTACCA
TGATGGTGGTTCGGTTTGTTATTAAATGTAGAATAATT
>XM_024435409.1 PREDICTED: Oncorhynchus tshawytscha protein kinase AMP-activated catalytic subunit alpha 2 (prkaa2), mRNA
CGGAGCGGTGTTCTGAACTAAAGATGGCAGAACGACAGCAGAAACATGAAGGCGGCCGAG
TGAAGATCGGACATTACCTCTTAGGAGACAAAGTAAAGATTGGAGAACACCAGTTGACAG
GTCATAAGGTGGCAGTGAAGATCCTGAACAGACAGAAGATCAGGAGTCTGGACGTGGTGG
GCAAGATCAAACGAGAGATACAGAACCTCAAACTCTTCAGACACCCTCACATCATCAAAC
TGTACCAGGTGATCAGTACTCCTACAGATTTCTTCATGGTGATGGAGTATGTCTCAGGAG
GAGAGCTGTTTGACTACATCTGCAAACATGGACGG---------------AGAGGACAAA
GAGGCTCGTCGGTTGTTCCAGCAGATTATCTCCGGTGTAGACTACTGCCACAGACACATG
GTGGTGCACAGAGACCTCAAACCTGAGAATGTACTGCTGGACCATTCCAAGAACGCCAAA
ATAGCTGACTTTGGTACACTACACACACATGTTGTCAAACATGATGTCAG-TGGGGAGTT
CCTGAGGACCAGCTGTGGATCTCCCAACTACGCAGCTCCTGAAGT-GTGTGTTATACGCT
GGTCCTGAGGTGGACATATGGAGCGTTGGTGTGATCCTGTATGCGTTGCTGTGTGGGACT
CTGCCCTTTGATGACGAACACGTTCCCACACTGTTTAAGAAGATTAGAGGGGGCGTGTTC
TATATGCCAGAATACCTCACTCGGCCCGTTGCTTCCCTGCTGCTGNCTCTGCTGCAGGTC
GACCCGCTCAAGAGGGCTACCATTAAAGACATTAGGGAACATGAGTGGTTTAAGCAGGAC
CTGCCAGGCTACCTGTTTCCTGAGGACCCTTCCTATGACTCCACCATTCTGGATGAGGAG
GCAGTCCGAGAGGTGTGTGACAAGTTTGAGAGCACCGAGTCTGAGGTGATGTCCAGCCTG
TACAGCGGAGACCCTCAGGACCAGCTAGCGGTAGCGTACCATCTGATCATAGACAACCGG
CGCATCATGACCCAGGCCAGTGAGTTCTACCTGGCCTCTAGCCCTCCCCAGGGCTCCTTC
ATGGAGGATGGCATGTCACTGCCCCCCGGGGTCAAACCACACCCAGAGAGGATGCCCCCC
CTGCTGGTAGACAGTCCCAACGCGCTGCCCGCTGGATGCCCTGAACACCACCAGAGCCAA
ACCCCTGGCAGTGAAGAAAGCCAAGTGGCACCTGGGCATCAGGAGTCAGAGCAGACCCTA
TGACATCATGGCTGAGGTCTACAGGGCTATGAGACAGCTACAGTATGACTGGAAGGTGGT
GAACCCGTACCACCTGCGTGTTCGGAGGAAGAACCCAGTAACAGGCAACCTGGTGAAGAT
GTGTCTCCAGCTGTACCAAGTAGACAACAGATCCTACCTGCTGGACTTCAAAAGCATCGA
TGATGACATCATGGACGCAGTAGGGTTTAAGTCAGGCTCTTCCACCCCCCAACGGTCAGG
CTCCACTGCAGGGCTCCACAGACCCAGACTCAGTGTGGACTCAGCCTGTCCTGCTGTGGA
TCTCCCCAAGCTCAGCTCCTCTCTGCCTGGGTCACTGTGCTCCAGCGCTGCCCTCCTGCG
CCAGGGCAGCCACACTATGGACTTCTTTGAGATGTGTGCCAGTCTCATCACCACGCTGGC
CCGCTAGAGAGTGTAAACTCTAGGGGCCTGGAGTGAAAACTCCAGCTACCGCCTGCATAA
CCATCTGAAACAGAACACTGCTGAGCCTTATATTGGTGTGATCCTGCCTAATTCTCTACG
CAGAACA------------------GCCTAACCACAGATCTAGGGTCAGT-------TCC
TGGTGTGTAGTTTGGGCTAGGCAAGATAAACTGATCGTAGATCTCTGATTAGACTTCCTG
TCTGTCTAGAGCATGGATGGGCAACTTTGATGGGGGTA---GTGCGGTGGCTCGCGGGAC
TGCTTACCCACATCCATACACACACATGCAGTCAGCGTTTTGGAGGCCCTAAGCAAAA-A
GTTTAGTCTTGACAGTGGAAGAAATTGATCTGCGGTCCTACAAAAGTGGCCATGCGACCC
GCGCGACACTAGTTGCCCATCCCTGGTCT--------------GCCGTGGGAAAGGTTAG
AGG-------TCACTTGTTGGGGCAAACTCGTGTTAAGTCAAAT-GGCGCGTTCACGTGC
TAGTCGAAACTAGGAAACGGACATTTCTAACTGGTTGCAGTTATGCACGTGCAGCGTTCA
ACCAGTTAGCATGTCGGACATTTCTGAGTTTCCTAGTTCCGACTAGCATGTGAATGCAGC
AATAATGTTAGCGGCGCCT-ATCTACTCTCAACCTCCAATCAGCTCCAGAATAGCCATCA
C--------------------ATCCATTATCATTATATTACTATCACTTTGAGAGTGTAG
T-------AGATATCATATTCTAACTGAATATAGCACTGCTGATGTTTGAGAATTATATA
CGGAAGAGATGTTAGGTGATGA--------C----------------------ATTGTTC
TGTGGATTAGTTAGCATTGAT---------GAAGGGTATCTGTAGT--------------
----------GAACCTTTCTCCAGGTGCCTTACACATTGTTTCTAGCTTGGTGACTGGTT
TGCAGAAACGGAATGGTAAGCAGACG-----CTGACAGACAGGCTTGCCAGGGATTGGCC
AGGAGAAGACATAGGTGTTCCAGAGTCCTGTCTTGTTCTGCTGGGGCCAGTGAGGGCTGG
GCTCTTGCTGATCTGATGCATGCTAGTGTGTCTGTGTTTCTCTGGTCTGTTCTGGTACCA
TGATGGTGGTTCGGTTTGTTATTAAATGTAGAATCATT
