# Supplementary material for: The AMPK system of salmonid fishes was expanded through genome duplication and is regulated by growth and immune status in muscle
Source: Sci Rep. 2019 Jul 8;9:9819. doi: 10.1038/s41598-019-46129-4 (PMC6614447; doi:10.1038/s41598-019-46129-4)
Supplement: Supplementary file 2 — Supplementary Datasets [file 41598_2019_46129_MOESM2_ESM.zip › Supp dataset-6.fas]

>XM_010888197.3 Esox lucius
ATGGGTAACACAGGTGACCGGATGTCCGGTGACCGCCATGGTACCAAGGCCCATCGTTCC
GATAGGCAGTATAAAGATCACGAGCCAAGCAAGATGGTGGACAGCACCGATGACCCTAAC
ATCTTCAACACGCATGGACTGGAGCCCTCCAAGGTGTCCGATAAGGAGGAGCCTGACCTG
GATGATCTAGTGAAGACAGGGCCTCAGTCCAGACCCACAGTTATCCGCTGGGCTGGGGGA
GGGAAAGAGGTCTACATCGCTGGCTCGTTCAACAACTGGGGCCACAAGATCCCTCTCAAT
AAGAGCCACAATGACTTTGTAGCGATCCTGGACTTGCCAGAAGGAGAGCATCAGTACAAG
TTCTTTGTGGACGGACAGTGGGTCCATGACCCATCAGAGCCAGTGGTGACCAGCCAGTTG
GGTACCATCAACAACCTGATTCAGGTGAAGCAGTCAGACTTTGAGGTGTTTGATGCTCTG
CAAGTGGATTCCCTGGAGTCCACCGATACCTCGGATCTGTCCAGCTCTCCTCCAGGGCCC
TATGGTCAGGACCAGTACATGTTCAGACCTGAGGAGCGCTTCAAATCCCCGCCCATCCTG
CCGCCCCATCTCCTCCAAGTCATCCTCAACAAGGACACCAACATCTCCTGTGACCCAGCC
TTGCTGCCTGAACCCAACCATGTGATGCTCAACCATCTTTATGCTCTCTCAATAAAGGAT
GGAGTGATGGTGCTCAGTGCGACTCACAGATATAAGAAGAAATATGTCACATCTCTGCTA
TACAAGCCCATCTAA
>XM_014192021.1_Salmo salar
ATGGGTAACACAGGTGACCGGATGTCCGGTGATCGCCATGGCGCTAAGGCCCATCGATCG
GACAGGCAGCACAAAGACCATGAGCCCAGCAAGATGGTGGACAGCACAGACGATCCTAAC
ATCTTCAACACACACGGACTGGGGTCCTCCAAGGCGTCGGACAAGGAGGAGCCTGACCTG
GATGACTTGGTGAAGACAGGGCCTCAGTCCAGGCCTACAGTCATCCGCTGGGCCGGAGGA
GGGAAGGAGGTCTACATCGCGGGCTCCTTCAACAACTGGGGCAACAAGATCCCCCTCAAT
AAGAGCCACAATGACTTTGTAGCGATCCTGGACTTGCCAGAAGGAGAGCACCAGTACAAG
TTCTTTGTGGATGGACAGTGGGTCCATGACCCCTCAGAGCCAGTGGTGACCAGCCAGTTG
GGCACCATCAACAACCTGATCGAGGTGAAGCAGTCGGACTTTGAGGTGTTCGATGCTCTG
CAGGTGGACTCTCTGGAGTCCACTGACACCTCAGATCTGTCTAGCTCCCCTCCAGGGCCC
TATGGACAGGAGCAGTACATGTTTAGGCCTGAGGAACGCTTCAAAGCCCCGCCCATCCTC
CCCCCACACCTCCTCCAAGTCATCCTCAACAAGGACACCAACATCTCTTGCGACCCAGCC
TTGCTGCCTGAACCCAACCACGTGATGCTCAACCACCTTTATGCTCTCTCAATAAAGGAT
GGAGTGATGGTGCTCAGTGCGACTCACAGATATAAGAAGAAGTACGTCACATCTCTGCTA
TACAAGCCCATCTAA
>XM_020462646.1_Oncorhynchus kisutch
ATGGGTAACACAGGTGACCGGATGTCCGGTGATCGCCATGGCGCTAAGGCCCATCGATCA
GACAGGCAGCACAAAGACCATGAGCCCAGCAAGATGGTGGACAGCACAGACGATCCTAAC
ATCTTCAACACACACGGACTGGGGTCCTCCAAGGCGTCGGACAAGGAGGAGCCTGACCTG
GATGACTTGGTGAAGACGGGGCCTCAGTCCAGACCTACAGTCATCCGCTGGGCCGGAGGA
GGGAAGGAGGTCTACATCGCGGGCTCCTTCAACAACTGGGGCAACAAGATCCCCCTCAAT
AAGAGCCACAATGACTTTGTAGCGATCCTGGACTTGCCAGAGGGAGAGCACCAGTACAAG
TTCTTTGTGGACGGACAGTGGGTCCATGACCCCTCAGAGCCAGTGGTGACCAGCCAGTTG
GGCACCATCAACAACCTGATCGAGGTGAAGCAGTCGGACTTTGAGGTGTTCGATGCTCTG
CAGGTGGACTCTCTGGAGTCTACCGACACCTCAGATCTGTCCAGCTCCCCTCCAGGGCCC
TATGGACAGGAGCAGTACATGTTTAGGCCTGAGGAACGCTTCAAAGCCCCGCCCATCCTC
CCCCCACACCTCCTCCAAGTCATCCTCAACAAGGACACCAACATCTCTTGCGACCCAGCC
TTGCTGCCTGAACCCAACCACGTGATGCTCAACCACCTTTATGCTCTCTCAATAAAGGAT
GGCGTGATGGTGCTCAGTGCGACTCACAGATATAAGAAGAAGTACGTCACATCTCTGCTC
TACAAGCCCATCTAA
>XM_021588846.1_Oncorhynchus mykiss
ATGGGTAACACAGGTGACCGGATGTCCGGTGATCGCCATGGTGCTAAGGCCCATCGATCA
GACAGGCAGCACAAAGACCATGAGCCCAGCAAGATGGTGGACAGCACAGACGATCCTAAC
ATCTTCAACACACACGGACTGGGGTCCTCCAAGGCGTCGGACAAGGAGGAGCCTGACCTG
GATGACTTGGTGAAGACGGGGCCTCAATCCAGACCTACAGTCATCCGCTGGGCCGGAGGA
GGGAAGGAGGTCTATATCGCGGGCTCCTTCAACAACTGGGGCAACAAGATCCCCCTCAAT
AAGAGCCACAATGACTTTGTAGCGATCCTGGACTTGCCAGAGGGAGAGCACCAGTACAAG
TTCTTTGTGGACGGACAGTGGGTCCATGACCCCTCAGAGCCAGTGGTGACCAGCCAGTTG
GGCACCATCAACAACCTGATCGAGGTGAAGCAGTCGGACTTTGAGGTGTTCGATGCTCTG
CAGGTGGACTCTCTGGAGTCCACCGACACCTCAGATCTGTCCAGCTCCCCTCCAGGGCCC
TATGGACAGGAGCAGTACATGTTTAGGCCTGAGGAACGCTTCAAAGCCCCGCCCATCCTC
CCCCCACACCTCCTCCAAGTCATCCTCAACAAGGACACCAACATCTCTTGCGACCCAGCC
TTGCTGCCTGAACCCAACCACGTGATGCTCAACCACCTTTATGCTCTCTCAATAAAGGAT
GGCGTGATGGTGCTCAGTGCGACTCACAGATATAAGAAGAAGTACGTCACATCTCTGCTC
TACAAGCCCATCTAA
>XM_024390879.1_Oncorhynchus tshawytscha
ATGGGTAACACAGGTGACCGGATGTCCGGTGATCGCCATGGCGCTAAGGCCCATCGATCA
GACAGGCAGCACAAAGACCATGAGCCCAGCAAGATGGTGGACAGCACAGACGATCCTAAC
ATCTTCAACACACACGGACTGGGGTCCTCCAAGGCGTCGGACAAGGAGGAGCCTGACCTG
GATGACTTGGTGAAGACGGGGCCTCAGTCCAGACCTACAGTCATCCGCTGGGCCGGAGGA
GGGAAGGAGGTTTACATCGCGGGCTCCTTCAACAACTGGGGCAACAAGATCCCCCTCAAT
AAGAGCCACAATGACTTTGTAGCGATCCTGGACTTGCCAGAGGGAGAGCACCAGTACAAG
TTCTTTGTGGACGGACAGTGGGTCCATGACCCCTCAGAGCCAGTGGTGACCAGCCAGTTG
GGCACCATCAACAACCTGATCGAGGTGAAGCAGTCAGACTTTGAGGTGTTCGATGCTCTG
CAGGTGGACTCTCTGGAGTCTACCGACACCTCAGATCTGTCCAGCTCCCCTCCAGGGCCC
TATGGACAGGAGCAGTACATGTTTAGGCCTGAGGAACGCTTCAAAGCCCCGCCCATCCTC
CCCCCACACCTCCTCCAAGTCATCCTCAACAAGGACACCAACATCTCTTGCGACCCAGCC
TTGCTGCCTGAACCCAACCATGTGATGCTCAACCACCTTTATGCTCTCTCAATAAAGGAT
GGCGTTATGGTGCTCAGTGCGACTCACAGATATAAGAAGAAGTACGTCACATCTCTGCTC
TACAAGCCCATCTAA
>XM_024010117.1_Salvelinus alpinus
ATGGGTAACACAGGTGACCGGATGTCCGGTGATCGCCATGGCGCTAAGGCCCATCGATCG
GACAGGCAGCACAAAGACCATGAGCCCAGCAAGATGGTGGACAGCACAGACGATCCTAAC
ATCTTCAACACACACGGACTGGGGTCCTCCAAGGCCTCGGACAAGGAGGAGCCTGACCTG
GATGACTTGGTGAAGACGGGGCCTCAGTCCAGACCTACAGTCATCCGCTGGGCCGGAGGA
GGGAAGGAGGTCTACATCGCGGGCTCCTTCAACAACTGGGGCAACAAGATCCCCCTCAAT
AAGAGCCACAATGACTTTGTAGCGATCTTGGACTTGCCAGAGGGAGAGCACCAGTACAAG
TTCTTTGTGGATGGACAGTGGGTCCATGACCCCTCAGAGCCAGTGGTGACCAGCCAGTTG
GGCACCATCAACAACCTGATCGAGGTGAAGCAGTCGGACTTTGAGGTGTTCGATGCTCTG
CAGGTGGACTCTCTGGAGTCCACTGACAGCTCAGATCTGTCCAGCTCCCCTCCAGGGCCC
TATGGACAGGAGCAGTACATGTTTAGGCCTGAGGAGCGCTTCAAAGCCCCGCCCATCCTC
CCCCCACACCTCCTCCAAGTCATCCTCAACAAGGACACCAACATCTCTTGCGACCCAGCC
TTGCTGCCTGAACCCAACCATGTGATGCTCAACCACCTTTATGCTCTCTCAATAAAGGAT
GGAGTGATGGTGCTCAGTGCGACTCACAGGTATAAGAAGAAGTACGTCACATCTCTGCTC
TACAAGCCCATCTAA
>XM_014141251.1_Salmo salar
ATGGGTAACACAGGCGACCGGATGTCCGGAGACCGCCATGGCGCCAAGGCCCATCGCTCT
GACA------ACAAAGACCACGAGCCCAGCAAGATGGTGGACAGCACTGATGACCCTAAC
ATCTTCAACACACACGGTCTGGGGTCCTCCAAGGTGTCGGACAAGGAGGAGCCCGACCTG
GATGACCTGGTGAAGACCGGGCCTCAGTCCAGACCCACGGTCATTCGCTGGGCCGGAGGA
GGGAAGGAGGTCTACATCGCTGGCTCCTTTAACAACTGGGGCAACAAGATCCACCTCAAT
AAGAGCCACAATGACTTTGTTGCGATCCTGGACTTGCCAGAGGGAGAGCACCAGTACAAG
TTCTTTGTGGACGGACAATGGGTCCATGACCCCTCAGAGCCAGTGGTGACCAGCCAATTA
GGCACCATCAACAACCTGATTGAGGTGAAGCAGTCAGACTTTGAGGTGTTTGATGCTCTG
CAGGTGGACTCTCTGGAGTCCACTGACACCTCAGACCTGTCCAGTTCCCCTCCAGGTCCC
TATGGACAGGAGCAGTACATGTTCAGGCCTGAGGAACGCTCCAAAGCCCCACCCATCCTC
CCCCCACACCTCCTCCAGGTCATCCTCAACAAGGACACTAACATCTCTTGTGACCCAGCC
TTGCTGCCTGAACCCAACCATGTGATGCTCAACCATCTGTATGCTCTCTCAATAAAGGAT
GGAGTGATGGTGCTCAGTGCGACTCACAGGTATAAGAAGAAGTACGTCACATCTCTGCTC
TACAAGCCCATCTAA
>XM_020467044.1_Oncorhynchus kisutch
ATGGGTAACACAGGCGACCGGATGTCCGGAGACCGCCATGGCGCCAAGGCCCATCGCTCT
GACA------ACAAAGACCACGAGCCCAGCAAGATGGTGGACAGCACTGATGACCCTAAC
ATCTTCAACACACACGGTCTGGGGTCCTCCAAGGTGTCGGACAAGGATGAGCCCGACCTG
GATGACCTGGTGAAGACCGGGCCTCAGTCCAGGCCCACGGTCATCCGCTGGGCCGGAGGA
GGGAAGGAGGTTTACATCGCTGGATCCTTTAACAACTGGGGCAACAAGATCCACCTCAAT
AAGAGCCACAATGACTTTGTAGCGATCCTGGACTTGCCAGAGGGAGAGCACCAGTACAAG
TTCTTTGTGGACGGACAGTGGGTTCATGACCCCTCAGAGCCTGTGGTGACCAGTCAGTTG
GGCACCATCAACAACCTGATCGAGGTGAAGCAGTCGGACTTTGAGGTGTTTGATGCTCTG
CAGGTGGACTCTCTGGAGTCTACCGACACCTCAGACCTGTCCAGCTCCCCTCCAGGTCCC
TATGGACAGGAGCAGTACATGTTCAGGCCTGAGGAACGCTCCAAAGCCCCGCCCATCCTC
CCCCCACACCTCCTCCAGGTCATCCTCAACAAGGACACTAACATCTCTTGCGACCCAGCC
TTGCTGCCTGAACCCAACCATGTGATGCTCAACCATCTGTATGCGCTCTCAATAAAGGAT
GGAGTGATGGTACTCAGTGCGACTCACAGGTATAAGAAGAAGTATGTCACATCTCTGCTC
TACAAGCCCATCTAA
>XM_024436224.1_Oncorhynchus tshawytscha
ATGGGTAACACAGGCGACCGGATGTCCGGAGACCGCCATGGCGCCAAGGCCCATCGCTCT
GACA------ACAAAGACCACGAGCCCAGCAAGATGGTGGACAGCACTGATGACCCTAAC
ATCTTCAACACACACGGTCTGGGGTCCTCCAAGGTGTCGGACAAGGAGGAGCCCGACCTG
GATGACCTGGTGAAGACCGGGCCTCAGTCCAGGCCCACGGTCATCCGCTGGGCCGGAGGA
GGGAAGGAGGTTTACATCGCTGGATCCTTTAACAACTGGGGCAACAAGATCCACCTCAAT
AAGAGCCACAATGACTTTGTAGCGATCCTGGACTTGCCAGAGGGAGAGCACCAGTACAAG
TTCTTTGTGGACGGACAGTGGGTTCATGACCCCTCAGAGCCTGTGGTGACCAGCCAGTTG
GGCACCATCAACAACCTGATCGAGGTGAAGCAGTCAGACTTTGAGGTGTTTGATGCTCTG
CAGGTGGACTCTCTGGAGTCTACCGACACCTCAGACCTGTCCAGCTCCCCTCCAGGTCCC
TATGGACAGGAGCAGTACATGTTCAGGCCTGAGGAACGCTCCAAAGCCCCGCCCATCCTC
CCCCCACACCTCCTCCAGGTCATCCTCAACAAGGACACTAACATCTCTTGCGACCCAGCC
TTGCTGCCTGAACCCAACCATGTGATGCTCAACCATCTGTATGCGCTCTCAATAAAGGAT
GGAGTGATGGTACTCAGTGCGACTCACAGATATAAGAAGAAGTATGTCACATCTCTGCTC
TACAAGCCCATCTAA
>XM_021613976.1_Oncorhynchus mykiss
ATGGGTAACACAGGCGACCGGATGTCCGGAGACCGCCATGGCGCCAAGGCCCATCGCTCT
GACA------ACAAAGACCACGAGCCCAGCAAGATGGTGGACAGCACTGATGACCCTAAC
ATCTTCAACACACACGGCCTGGGGTCCTCCAAGGTGTCGGACAAGGAGGAGCCCGACCTG
GATGACCTGGTGAAGACCGGGCCTCAGTCCAGGCCCACGGTCATCCGCTGGGCCGGAGGA
GGGAAGGAGGTTTACATTGCTGGATCCTTTAACAACTGGGGCAACAAGATCCACCTCAAT
AAGAGCCACAATGACTTTGTAGCGATCCTGGACTTGCCAGAGGGAGAGCACCAGTACAAG
TTCTTTGTGGACGGACAGTGGGTTCATGACCCCTCAGAGCCTGTGGTGACCAGCCAGTTG
GGCACCATCAACAACCTGATCGAGGTGAAGCAGTCGGACTTTGAGGTGTTTGATGCTCTG
CAGGTGGACTCTCTGGAGTCTACCGACACCTCAGACCTGTCCAGCTCCCCTCCAGGTCCC
TATGGACAGGAGCAGTACATGTTCAGGCCTGAGGAACGCTCCAAAGCCCCGCCCATCCTC
CCCCCACACCTCCTCCAGGTCATCCTCAACAAGGACACTAACATCTCTTGCGACCCAGCC
TTGCTGCCTGAACCCAACCATGTGATGCTCAACCATCTGTATGCGCTCTCAATAAAGGAT
GGAGTGATGGTGCTCAGTGCGACTCACAGGTATAAGAAGAAGTACGTCACATCTCTGCTC
TACAAGCCCATCTAA
>XM_023976807.1_Salvelinus alpinus
ATGGGTAACACAGGCGACCGGATGTCCGGAGACCGCCATGGTGCCAAGGCCCATCGCTCT
GACA------ACAAAGACCATGAGCCCAGCAAGATGGTGGACAGCACTGATGACCCTAAC
ATCTTCAACACACACGGTCTGGGGTCCTCCAAGGTGTCGGACAAGGAGGAGCCCGACCTG
GATGACCTGGTGAAGACTGGGCCTCAGTCCAGGCCCACGGTCATCCGCTGGGCCGGAGGA
GGGAAGGAGGTCTACATCGCTGGCTCCTTTAACAACTGGGGCAACAAGATCCACCTCAAT
AAGAGCCACAATGACTTTGTAGCGATCCTGGACTTGCCAGAGGGAGAGCACCAGTACAAG
TTCTTTGTGGACGGACAGTGGGTCCATGACCCCTCAGAGCCAGTGGTGACCAGCCAATTA
GGCACCATCAACAACCTGATCGAGGTGAAGCAGTCGGACTTTGAGGTGTTTGATGCTCTG
CATGTGGACTCTCTGGAGTCTACTGACACCTCAGACCTGTCCAGCTCCCCTCCAGGTCCC
TATGGACAGGAGCAGTACATGTTTAGGCCTGAGGAGCGCTTCAAAGCCCCGCCCATCCTC
CCCCCACACCTCCTCCAGGTCATCCTCAACAAGGACACTAACATCTCTTGCGACCCAGCC
TTGCTGCCTGAACCCAACCATGTGATGCTCAACCATCTGTATGCGCTCTCAATAAAGGAT
GGAGTGATGGTGCTCAGTGCGACTCACAGGTATAAGAAGAAGTACGTCACATCTCTGCTC
TACAAGCCCATCTAA
