# Supplementary material for: The AMPK system of salmonid fishes was expanded through genome duplication and is regulated by growth and immune status in muscle
Source: Sci Rep. 2019 Jul 8;9:9819. doi: 10.1038/s41598-019-46129-4 (PMC6614447; doi:10.1038/s41598-019-46129-4)
Supplement: Supplementary file 2 — Supplementary Datasets [file 41598_2019_46129_MOESM2_ESM.zip › Supp dataset-7.fas]

>XM_010881625.2_Esox lucius
GAGTGTATTCCACTTGCGGTTGATGATGTGGATTATAAAAAGGAGCCACTTCTAGAAGCT
CAGAGTATAATGTCTACACCCGGTTTATGAAGTCTCATCGGTGCTATGACCTGGTCCCTA
CCAGCTCCAAGTTGGTGGTGTTTGACACTTCACTGCAGGTTAAGAAGGCGTTTTTTGCAC
TGGTGTCCAATGGGGTGAGGGCAGCGCCACTCTGGGACAGTAAGAAGCAGTGTTTTGTAG
GCATGCTGACCATCACAGACTTCATCAACATCCTCCATCGTTACTACAAGTCACCTTTGG
TGCAGATATATGAGCTGGAGGAGCACAAGATTGAGACGTGGAGAGAAGTCTACCTTCAAG
ACTCTTTTAAGCCCCTGGTCAGCATATCCCCTAATGCAAGTCTATATGATGCAGTGTCTT
CTCTGCTGAAGAACAAGATCCACAGACTGCCTGTTATTGACCCTCTGACAGGGAACACCC
TCTACATCCTCACTCACAAGCGAATCCTCAAGTTCCTGAAGCTCTTTATATCAGAGATGC
CAAAACCTGCCTTCTTAGGCCAGACTCTAGAAGAGCTGGGTATCGGAACATTCCAGAAGA
TTGCAGTGGTGCGATATGACACGCCCCTCTACACGGCCCTGGGCATGTTTGTGGAGCAGA
GGGTGTCTGCTCTACCTGTCATCGATGACAATGGACGAGTGGTGGACATTTATTCCAAGT
TTGATGTTATTAACCTAGCGGCGGAGAAGACCTACAACAACCTGGATGTGACTGTGACCA
AAGCCCTGCAGCACCGCTCTCAGTATTTTGAGGGAGTGCTCACCTGCAACACCCACGACA
CACTGGAGTCCATCATTAACCGCCTGGTGGAGGCTGAGGTGCACAGGCTTGTGGTGGTAG
ATCAGCAGGATGTGGTCAAGGGCATCGTCTCGCTGTCAGACATCCTCCAGGCGCTGGTGC
TCACTAATGGAGATGGAGACGAGGGAACTGCTTGA
>NM_001141762.1_Salmo salar
GAGTGTATTCCACTTGCTGTTGATGATGTGGATTGTAAAAAGGAGCCACTTCTAGGAGCC
CAGATTATAATGTCTACACCAGGTTTATGAAGTCTCATCGGTGCTATGACTTGGTCCCTA
CCAGCTCCAAGTTGGTGGTGTTCGATACTTCACTGCAGGTAAAGAAGGCGTTTTTCGCTC
TGGTGTCCAATGGGGTGAGAGCAGCGCCACTCTGGGACAGTAAGAAGCAGTGTTTTGTAG
GTATGCTGACCATCACAGACTTCATCAACATCCTCCATCGCTACTACAAGTCTCCTTTGG
TGCAGATATATGAGCTGGAGGAGCACAAGATAGAGACGTGGAGAGAAGTCTACCTTCAAG
ACTCCTTCAAGCCCCTCGTCAGCATATCCCCTAACGCAAGTCTGTATGATGCTGTATCGT
CTCTGCTGAAGAATAAGATCCACAGGCTGCCTGTGGTCGACCCTCTGACAGGGAACACCC
TATACATCCTCACTCACAAAAGGATCCTCAAGTTCCTCAAGCTCTTTATATCGGAGATGG
CGAAACCTGCCTTCTTAGGCCAGACTCTAGAGGAGCTTGGCATCGGAACATTCCATAAGA
TTGCAGTGGTGCGTTCTGACACACCCCTCTACACAGCACTGGGCATCTTCGTGGACCAGA
GAGTGTCTGCCTTGCCTGTCGTTGATGACAACGGACGAGTGGTGGACATTTACTCCAAAT
TTGATGTCATTAACCTAGCAGCAGAGAAGATGTACAACAACCTGGATGTGACTGTGACCA
AAGCTTTACAGCACCGCTCTCAGTATTTTGAGGGAGTGCTCACCTGCAACACACACGACA
CACTGGAGTCCATCATCAACAGATTGGTGGAGGCAGAGGTGCACAGGCTGGTGGTGGTCG
ATGAGCAGGAGGTGGTGAAGGGCATCGTCTCTCTCTCAGACATCCTCCAGGCACTGGTTC
TCACTAATGAAGAAGCAGACTAA------------
>XM_020483470.1_Oncorhynchus kisutch
GAGTGTATTCCACTTGCTGTTGATGATGTGGATTGTAAAAAGGAGCCACTTCTAGGAGCC
CAGATTATAATGTCTACACCCGGTTTATGAAGTCTCATCGGTGCTATGACTTGGTCCCTA
CCAGCTCCAAGTTGGTGGTGTTCGATACTTCACTGCAGGTAAAGAAGGCGTTTTTCGCTC
TGGTGTCCAATGGGGTGAGAGCCGCGCCACTCTGGGACAGTAAGAAGCAGTGTTTTGTAG
GTATGCTGACCATCACAGACTTTATCAACATCCTCCATCGCTACTACAAGTCTCCTTTGG
TGCAGATATATGAGCTGGAGGAGCACAAGATAGAGACATGGAGAGAAGTCTACCTTCAAG
ACTCCTTCAAGCCCCTCGTCAGCATATCCCCTAACGCAAGTCTGTATGATGCTGTATCAT
CTCTGCTGAAGAATAAGATCCATAGACTGCCTGTGGTCGACCCTCTGACAGGGAACACCC
TATACATCCTCACGCACAAGAGGATCCTGAAGTTCCTCAAGCTCTTTATATCGGAGATGG
CAAAACCTGCCTTCTTAGGCCAGACTCTAGAAGAGCTTGGCATCGGAACATTCCATAAGA
TTGCAGTGGTGCGTTCTGACACACCCCTCTACACAGCACTGGGAATCTTTGTGGACCAGA
GAGTGTCTGCCTTGCCTGTCGTCGATGACAACGGACGAGTGGTGGACATTTACTCCAAAT
TTGATGTCATTAACCTAGCAGCAGAGAAGATGTACAACAACCTGGATGTGACTGTGACCA
AAGCTTTACAGCACCGCTCTCAGTATTTTGAGGGAGTGCTCACCTGCAACACACACGACA
CACTGGAGTCCATCATCAACAGACTGGTGGAGGCAGAGGTGCACAGGCTGGTGGTGGTTG
ATGAGCAGGAGGTGGTGAAGGGCATCGTCTCTCTCTCAGACATCCTCCAGGCACTGGTTC
TCACTAATGAAGAAACAGACTAA------------
>XM_021609941.1_Oncorhynchus mykiss
GAGTGTATTCCACTTGCTGTTGATGATGTGGATTGTAAAAAGGAGCCACTTCTAGGAGCC
CAGATTATAATGTCTACACCCGGTTTATGAAGTCTCATCGGTGCTATGACTTGGTCCCTA
CCAGCTCCAAGTTGGTGGTGTTCGATACTTCACTACAGGTAAAGAAGGCGTTTTTCGCTC
TGGTGTCCAATGGGGTGAGAGCAGCGCCACTCTGGGACAGTAAGAAGCAGTGTTTTGTAG
GTATGCTGACCATCACAGACTTTATCAACATCCTCCATCGCTACTACAAGTCTCCTTTGG
TGCAGATATATGAGCTGGAGGAGCACAAGATAGAGACATGGAGAGAAGTCTACCTTCAAG
ACTCCTTCAAGCCCCTCGTCAGCATATCCCCTAACGCAAGTCTGTATGATGCTGTATCGT
CTCTGCTGAAGAATAAGATCCACAGACTGCCTGTGGTCGACCCTCTGACAGGGAACACCC
TATACATCCTCACGCACAAGAGGATCCTGAAGTTCCTCAAGCTCTTTATATCGGAGATGG
CAAAACCTGCCTTCTTAGGCCAGACTCTAGAAGAGCTTGGCATCGGAACATTCCATAAGA
TTGCAGTGGTGCGTTCTGACACACCCCTCTACACAGCACTGGGAATCTTTGTGGACCAGA
GAGTGTCTGCCTTGCCTGTCGTCGATGACAACGGACGAGTGGTGGACATTTACTCCAAAT
TTGATGTCATTAACCTAGCAGCAGAGAAGATGTACAACAACCTGGATGTGACTGTGACCA
AAGCTTTACAGCACCGCTCTCAGTATTTTGAGGGAGTGCTCACCTGCAACACACACGACA
CACTGGAGTCCATCATCAACAGACTGGTGGAGGCAGAGGTGCACAGGCTGGTGGTGGTTG
ATGAGCAGGAGGTGGTGAAGGGCATCGTCTCTCTCTCAGACATCCTCCAGGCACTGGTTC
TCACTAATGAAGAAGCAGACTAA------------
>XM_024427319.1_Oncorhynchus tshawytscha
GAGTGTATTCCACTTGCTGTTGATGATGTGGATTGTAAAAAGGAGCCACTTCTAGGAGCC
CAGATTATAATGTCTACACCCGGTTTATGAAGTCTCATCGGTGCTATGACTTGGTCCCTA
CCAGCTCCAAGTTGGTGGTGTTCGATACTTCACTGCAGGTAAAGAAGGCGTTTTTCGCTC
TGGTGTCCAATGGGGTGAGAGCAGCGCCACTCTGGGACAGTAAGAAGCAGTGTTTTGTAG
GCATGCTGACCATCACAGACTTTATCAACATCCTCCATCGCTACTACAAGTCTCCTTTGG
TGCAGATATATGAGCTGGAGGAGCACAAGATAGAGACATGGAGAGAAGTCTACCTTCAAG
ACTCCTTCAAGCCCCTCGTCAGCATATCCCCTAACGCAAGTCTGTATGATGCTGTATCGT
CTCTGCTGAAGAATAAGATCCACAGACTGCCTGTGGTCGACCCTCTGACAGGGAACACCC
TATACATCCTCACGCACAAGAGGATCCTGAAGTTCCTCAAGCTCTTTATATCGGAGATGG
CAAAACCTGCCTTCTTAGGACAGACTCTAGAAGAGCTTGGCATCGGAACATTCCATAAGA
TTGCAGTGGTGCGTTCTGACACACCCCTCTACACAGCACTGGGAATCTTTGTGGACCAGC
GAGTGTCTGCCTTGCCTGTCGTCGATGACAACGGACGAGTGGTGGACATTTACTCCAAAT
TTGATGTCATTAACCTAGCAGCAGAGAAGATGTACAACAACCTGGATGTGACTGTGACCA
AAGCTTTACAGCACCGCTCTCAGTATTTTGAGGGAGTGCTCACCTGCAACACACACGACA
CACTGGAGTCCATCATCAACAGACTGGTGGAGGCAGAGGTGCACAGGCTGGTGGTGGTTG
ATGAGCAGGAGGTGGTGAAGGGCATCGTCTCTCTCTCAGACATCCTCCAGGCACTGGTTC
TCACTAATGAAGAAGCAGACTAA------------
>XM_023996595.2_Salvelinus alpinus
GAGTGTATTCCACTTGCTGTTGATGATGTGGATTGTAAAAAGGAGCCACTTCTAGGAGCC
CAGATTATAATGTCTACACCCGGTTTATGAAGTCTCATCGGTGCTATGACTTGGTCCCTA
CCAGCTCCAAGTTGGTGGTGTTCGATACTTCACTGCAGGTAAAGAAGGCGTTTTTCGCTC
TGGTGTCCAATGGGGTGAGAGCAGCGCCACTCTGGGACAGTAAGAAGCAGTGTTTTGTAG
GTATGCTGACCATCACAGACTTCATCAACATCCTCCATCGCTACTACAAGTCTCCTTTGG
TGCAGATATATGAGCTGGAGGAGCACAAGATAGAGACATGGAGAGAAGTCTACCTTCAAG
ACTCCTTCAAGCCCCTCGTTAGCATATCCCCTAACGCAAGTCTGTATGATGCTGTATCGT
CTCTGCTGAAGAATAAGATCCACAGACTGCCTGTGGTCGACCCTCTGACAGGGAACACCC
TATACATCCTCACTCACAAGAGGATCCTGAAGTTCCTCAAGCTCTTTATATCGGAGATGG
CAAAACCTGCCTTCTTAGGCCAGACTCTAGAGGAGCTTGGCATCGGAACATTCCATAAGA
TTGCAGTGGTGCGTTCTGACACACCCCTCTACACAGCACTGGGAATCTTTGTGGACCAGA
GAGTGTCTGCCTTGCCTGTCGTCGATGACAACGGACGAGTGGTGGACATTTACTCCAAAT
TTGATGTCATTAACCTAGCAGCAGAGAAGATGTACAACAACCTGGATGTGACTGTGACCA
AAGCTTTACAGCACCGCTCACAGTATTTTGAGGGAGTGCTCACCTGCAGCACACATGACA
CACTGGAGTCCATCATCAACAGACTGGTGGAGGCAGAGGTGCACAGGCTGGTGGTGGTTG
ATGAGCAGGAGGTGGTGAAGGGCATAGTCTCTCTCTCAGACATCCTCCAGGCACTGGTTC
TCACTAATGAAGAAGCAGACTAA------------
>XM_014132769.1_Salmo salar
GAGTGT----------------------------------------------------CT
CGGATTATAATGTCTACACCAGGTTTATGAAGTCTCATCGGTGCTATGACTTGGTGCCTA
CCAGCTCCAAGTTGGTGGTGTTCGATACTTCACTGCAGGTAAAGAAGGCATTTTTCGCTC
TGGTGTCCAATGGGGTGAGAGCAGCACCACTCTGGGACTGTAAGAAGCAGTGCTTTGTAG
GCATGCTGACCATCACAGACTTCATCAACATCCTCCATCGCTACTACAAGTCTCCTTTGG
TGCAGATATATGAGCTGGAGGAGCACAAGATAGAGACGTGGAGAGAAGTCTACCTTCAAG
ACTCCTTCAAGCCCTTAGTCAGCATATCCCCCAATGAAAGTCTGTATGACGCCGTGTCGT
CTCTGCTGAAGAATAAGATCCACAGACTGCCTGTGATCGACCCTCTGACAGGGAACACCC
TCTACATCCTCACTCACAAGAGGATCCTCAAGTTCCTCAAGCTCTTTATATCGGAGATGC
CGAAACCTGCTTTCTTAGGCCAGACTCTAGAGGAACTGGGCATTGGAACATTCCATAAGA
TTGCAGTGGTGCGTTCTGACACACCTCTTTACACAGCACTGGGCATCTTCGTGGAGCAGA
GAGTGTCTGCCCTGCCTGTCGTCGATGACAATGGACGAGTGGTGGACATTTACTCCAAAT
TTGATGTCATTAACCTAGCTGCAGAGAAGACATACAACAACCTGGATGTGACTGTGACCA
AAGCACTGCAGCACCGCTCTCAGTATTTTGAGGGAGTGCTCACCTGCAACACACACGACA
CACTGGAGTCCATCATCAACAGACTGGTAGAGGCAGAGGTGCACAGGCTGGTGGTGGTTG
ATGAGCAGGAGGTGGTGAAGGGTATCGTCTCTCTCTCAGACATCCTCCAGGCACTGGTGC
TCACTAATGGAGATGGAGACAAGGGAACTGCTTAA
>NM_001124637.1_Oncorhynchus mykiss
------ATGCCACTTTCTGTTGATGATGTGGATTGTAAAAAGGAGCCACTTCTAGAAGCT
CGGATTATAATGTCTACACCCGGTTTATGAAGTCTCATCGGTGCTATGACTTGGTCCCTA
CCAGCTCCAAGTTGGTGGTGTTCGATACTTCACTGCAGGTAAAGAAGGCATTTTTCGCTC
TGGTGTCCAATGGGGTGAGAGCAGCACCACTCTGGGACTGTAAGAAGCAGTGTTTTGTAG
GCATGCTGACCATCACAGACTTCATCAACATCCTCCATCGCTACTACAAGTCTCCTTTGG
TACAGATATATGAGCTGGAGGAGCACAAGATAGAGACGTGGAGAGAAGTCTACCTTCAAG
ACTCCTTCAAGCCCCTAGTCAGCATATCCCCCAATGAAAGTCTGTATGACGCCGTGTCGT
CTCTGCTGAAGAATAAGATCCACAGACTGCCTGTGATCGACCCTCTGACAGGGAACACCC
TCTACATCCTCACTCACAAGAGGATCCTCAAGTTCCTCAAGCTCTTTATATCGGAGATGC
CGAAACCTGCTTTCTTAGGCCAGACTCTAGAGGAACTGGGCATCGGAACATTCCATAAGA
TTGCAGTGGTGCGTTCTGACACACCTCTTTACACAGCACTGGGCATCTTCGTGGAGCAGA
GAGTGTCTGCCCTGCCTGTCGTCGATGACAATGGACGAGTGGTGGACATTTACTCCAAAT
TTGATGTCATTAACCTAGCTGCAGAGAAGACGTACAACAACCTGGATGTGACTGTGACCA
AAGCCCTGCAGCACCGCTCTCAGTATTTTGAGGGAGTGCTCACCTGCAACACACACGACA
CACTGGAGTCCATCATAAACAGACTGGTAGAGGCAGAGGTGCACAGGCTGGTGGTGGTTG
ATGAGCAGGAGGTGGTGAAGGGTATTGTCTCTCTCTCAGACATCCTCCAGGCACTGGTGC
TCACTAATGGAGACGGAGACAAGGGAACTGCTTGA
>XM_024377900.1_Oncorhynchus tshawytscha
GAGTGTATGCCACTTTCTGTTGATGATGTGGATTGTAAAAAGGAGCCACTTCTAGAAGCT
CTGATTATAATGTCTACACCCGGTTTATGAAGTCTCATCGATGCTATGACTTGGTCCCTA
CCAGCTCCAAGTTGGTGGTGTTCGATACTTCACTGCAGGTAAAGAAGGCATTTTTCGCTC
TGGTGTCCAATGGGGTGAGAGCAGCACCACTCTGGGACTGTAAGAAGCAGTGTTTTGTAG
GCATGCTGACCATCACAGACTTCATCAACATCCTCCATCGCTACTACAAGTCTCCTTTGG
TGCAGATATATGAGCTGGAGGAGCACAAGATAGAGACGTGGAGAGAAGTCTACCTTCAAG
ACTCCTTCAAGCCCCTAGTCAGCATATCCCCCAATGAAAGTCTGTATGACGCCGTGTCGT
CTCTGCTGAAGAATAAGATCCACAGACTGCCTGTGATCGACCCTCTGACAGGGAACACCC
TCTACATCCTCACTCACAAGAGGATCCTCAAGTTTCTCAAGCTCTTTATATCGGAGATGC
CGAAACCTGCTTTCTTAGGCCAGACTCTAGAGGAACTGGGCATCGGAACATTCCATAAGA
TTGCAGTGGTGCGTTCTGACACACCTCTTTACACAGCACTGGGCATCTTCGTGGAGCAGA
GAGTGTCTGCCCTGCCTGTCGTCGATGACAATGGACGAGTGGTGGACATTTACTCCAAAT
TTGATGTCATTAACCTAGCTGCAGAGAAGACGTACAACAACCTGGATGTGACTGTGACCA
AAGCCCTGCAGCACCGCTCTCAGTATTTTGAGGGAGTGCTCACCTGCAACACACACGACA
CACTGGAGTCCATCATAAACAGACTGGTAGAGGCAGAGGTGCACAGGCTGGTGGTGGTTG
ATGAGCAGGAGGTGGTGAAGGGTATAGTCTCTCTCTCAGACATCCTCCAGGCACTGGTGC
TCACTAATGGAGACGGAGACAAGAGAACTGCTTGA
>XM_020489653.1_Oncorhynchus kisutch
GAGTGTATGCCACTTTCTGTTGATGATGTGGATTGTAAAAAGGAGCCACTTCTAGAAGCT
CGGATTATAATGTCTACACCCGGTTTATGAAGTCTCATCGGTGCTATGACTTGGTCCCTA
CCAGCTCCAAGTTGGTGGTGTTTGATACTTCACTGCAGGTAAAGAAGGCGTTTTTCGCTC
TGGTGTCCAATGGGGTGAGAGCAGCACCACTCTGGGACTGTAAGAAGCAGTGTTTTGTAG
GCATGCTGACCATCACAGACTTCATCAACATCCTCCATCGCTACTACAAGTCTCCTTTGG
TGCAGATATATGAGCTGGAGGAGCACAAGATAGAGACGTGGAGAGAAGTCTACCTTCAAG
ACTCCTTCAAGCCCCTAGTCAGCATATCCCCCAATGAAAGTCTGTATGACGCCGTGTCGT
CTCTGCTGAAGAATAAGATCCACAGACTGCCTGTGATCGACCCTCTGACAGGGAACACCC
TCTACATCCTCACTCACAAGAGGATCCTCAAGTTTCTCAAGCTCTTTATATCGGAGATGC
CGAAACCTGCTTTCTTAGGCCAGACTCTAGAGGAACTGGGCATCGGAACATTCCATAAGA
TTGCAGTGGTGCGTTCAGACACACCTCTTTACACAGCACTGGGCATCTTCGTGGAGCAGA
GAGTGTCTGCCCTGCCTGTCGTCGATGACAATGGACGAGTGGTGGACATTTACTCCAAAT
TTGATGTCATTAACCTAGCTGCAGAGAAGACGTACAACAACCTGGATGTGACTGTGACCA
AAGCCCTGCTGCACCGCTCTCAGTATTTTGAGGGAGTGCTCACCTGCAACACACACGACA
CACTGGAGTCCATCATAAACAGACTGGTAGAGGCAGAGGTGCACAGGCTGGTGGTGGTTG
ATGAGCAGGAGGTGGTGAAGGGTATCGTCTCGCTCTCAGACATCCTCCAGGCACTGGTGC
TCACTAATGGAGACGGAGACAAGGGAACTGCTTGA
