# Supplementary material for: The AMPK system of salmonid fishes was expanded through genome duplication and is regulated by growth and immune status in muscle
Source: Sci Rep. 2019 Jul 8;9:9819. doi: 10.1038/s41598-019-46129-4 (PMC6614447; doi:10.1038/s41598-019-46129-4)
Supplement: Supplementary file 2 — Supplementary Datasets [file 41598_2019_46129_MOESM2_ESM.zip › Supp dataset-8.fas]

>XM_013139674.2_Esox lucius
ATGGGAAGCACGGCAAATGACTCCTGCTTCGACTAAACATGCCCGACCTCAGCTCTTTTG
CCATGCCCTTCCTGGAGGGCATACCCAAGGGTGATGGCAGTTGCCAGTCAGCCAGCCCGA
GGCTTCTTCTCGCGGGGGCCTTTCAGTAGGCCCTCCAGTCCCAAGTCTGCTCCTGCCAGG
ACCAGGCCGAAAACCATCTTTCCCTACCCTTCGTCCCACCAGGACTCCCCACCCAACTTG
AGCTTCAGTGGCCCTCTAACTCCACCTCTCCCGTCAGCATCAAGCTCTTCTCCAGAGCTA
CTTCCCCCCGACGCAGGTTGCCAAGCAGCCTCCGGCGTTCCTGCTGGAGGCCTATCGGAT
TGAGCCAGAAAGGCCGGAGACACGGATGCGCTCCTACTCTTCTCCACCAGACACTGGGCA
GCACTTACGCCTACCGTGCGCCAAACCAGCCACGACTCCTTCCGCCCCCATCGCTACCTC
ACGATCACGAACAGTCCACGGTTTAACTGAAGGCATGCTGGAGAAACTTGATCTAGAAGA
TGAAGCTGTTGAAGAATCAGAGAGTGATATATACATGCGCTTTATGAAGTCACACAAATG
CTACGACATTGTTCCGACCAGCTCCAAGCTTGTGGTTTTTGACACAACCTTGCAAGTGAA
GAAGGCTTTCTTTGCTTTGGTTGCCAACGGGGTGAGGGCAGCTCCACTATGGGAGACAAA
GAAACAGAGCTTTGTCGGAATGTTAACAATCACAGATTTCATCAACATCCTCCACAGATA
CTACAAGTCACCCATGGTACAAATCTATGAGCTGGAAGAACATAAGATTGAAACTTGGAG
AGAGCTCTACTTGCAGGAAACCTTTAAGCCATTAGTCAACATAACACCTGATGCAAGCAT
ATTCGATGCGGTTTACTCGCTCATAAAGAACAAGATCCACAGGCTGCCCGTCATCGACCC
GGTCAGTGGCAACGCTCTTTATATCCTGACACACAAGAGAATCCTCAAGTTTCTCCAGCT
CTTTGTGTGTGAGATGCCAAAGCCTGCTTTTATGAAGCAGAACCTGGAGGAGCTGACCAT
AGGCACCTACCACGACATCGCCTTCATCCACCCCGACACACCCATCATCAAGGCCCTCAA
CATCTTTGTGGACCGAAGGGTGTCTGCACTTCCCGTGGTGGATGAGTCAGGGAAGGTTGT
GGATATCTATTCCAAGTTTGATGTCATCAACCTTGCTGCTGAGAAGACCTACAACAATCT
GGACATCACGGTGACCCAGGCTCTGAGGCATCGCTCGCAGTACTTCGAAGGGGTCATGAA
GTGCAACCGGCATGAGACACTGGAGACCATTGTGGACAGGATAGTCAAGGCAGAGGTCCA
CAGGCTGGTGGTAGTGGACGAGAACGCCCGGATCGTGGGCATCGTGTCTCTGTCGGACAT
CTTGCAGGCCCTGGTGCTCACGCCGGCAGGCATCAACAGAAAGAGCAGC
>XM_014181470.1_Salmo salar
ATGGGAAGCACGGCAAATGACTCCCGCTTCGATTGAACATGCCCGACCTCGGCTCGTTTG
CCATGCCCTTCTTGGAGCGCATACAGAAGGATGATGGGAGTTGCCACTCAGCCAGCCCGA
GGCTTCTTCACGCGGGGGCCCTTCAGTCGGCCCTCCAGTCCCAAGTCGGCCCCTGCTAGG
ACCAAGCCCAAAACTATCTTCCCCTACCCTTCGTCCCACCAGGACTCCCCACCCAACCTG
AGCTTCAGCGGC-CTCTAACTCCACCTCTCCCGTCAGCATCAAGCTCTTCTCCAGGGCCA
CCTCCCTCCGACGCAGGCCGTCAAGCAGCCGCCGCCGTTCCCGCTGGAGGCCTATCGGAG
CGAGCCAGAGAGGCTGGAGGCACGGATGCGCTCCTACTCATCCCCGCCGGACACCGGGCA
GCGCTTCAGTCTACGCTGCTCCAAACCACCCATGACTCCCTCCGCCCCCATCGCAAACTC
ACGATCACGACCAGTCCACGGTTTAGCTGAAGGCATGCTGGAGAAACTTGATCTAGAAGA
TGAAGCTTTCGAAGAATCCGAAAGTGATATCTACATGCGCTTTATGAAGTCACACAAGTG
CTACGACATTGTTCCTACCAGCTCTAAGCTCGTTGTTTTTGACACTACTCTGCAGGTAAA
AAAGGCCTTCTTCGCCTTGGTTGCTAACGGGGTGCGGGCAGCCCCACTATGGGAGACAAA
GAAGCAGAGCTTTGTCGGAATGTTAACCATCACAGACTTCATCAACATCCTCCACAGATA
CTACAAGTCTCCCATGGTACAAATCTACGAGCTGGAGGAACATCAGATTGAAACATGGAG
AGAGCTCTACCTACAAGAAACCTTTAAGCCACTGGTGAACATATCACCTGACGCAAGCAT
ATTCGACGCGGTGTACTCGCTCATCAAGAACAAGATCCACCGGCTGCCCGTCATCGACCC
AGTCAGCGGCAACGCGCTTTATATCCTCACGCACAAGAGGATCCTCAAGTTCCTCCAGCT
CTTCGTGTGCGAGATGCCCAAGCCGGCCTTTATGAAGCAGACTTTGGAGGAACTAACCAT
CGGGACCTACCACAACATCGCCTTCATCCACCCCAACACACCCATCATCAAGGCCCTCAA
CATCTTTGTGGACCGGAGGGTGTCTGCACTGCCAGTGGTGGATGAGTCAGGAAAAGTAGT
GGATATCTATTCCAAGTTTGATGTCATTAACCTTGCTGCTGAGAAGACCTACAACAACCT
GGACATCACGGTGACCCAGGCTCTGAGGCATCGCTCGCAGTACTTTGAGGGCGTCATGAA
GTGCAACCGGCTCGAGACACTGGAGACCATCGTGGACAGGATAGTCAAAGCAGAGGTCCA
CAGGCTGGTTGTGGTGGATGAGAATGCCCGGATCGTGGGCATCGTGTCCCTGTCGGACAT
CCTGCAGGCCCTGGTGCTCACCCCTGCAGGTATTTGCAGGAAGAACAGC
>XM_024401313.1_Oncorhynchus tshawytscha
ATGGGAAGCACAGCAAATGACTCCCGCTTCGATTGAACATGCCCGACCTCGGCTCGTTTG
CCATGCCCTTCTTGGAGGGCACACAGAAGGATGATGGGAGTTGCCACTCAGCCAGCCCGA
GGCTTCTTCACGCGGGGGCCCTTCAGTCGGCCCTCCAGTCCCAAGTCGGCCCCTGCTAGG
ACCAAGCCCAAAACCATCTTTCCCTACCCTTCGTCCCACCAGGACTCCCCACCCAACCTG
AGCTTCAGCGGC-CTCTAACTCCACCTCTCCCATCAGCATCAAGCTCTTCTCCAGGGCCA
CCTCCCTCCGACTCAGGCCGCCAAGCAGCCGCCGGCGTTCCCGCTCGAGGCCTATCGGAG
CGAGCCGGAGAGGCTGGAGGCACGGATGCGCTCCTACTCATCCCCGCCAGACACCGGGCA
GCGCTTCAGTCTACGCTGCTCCAAACCACCCATGACTCCCTCCGCCCCCATCGCTAACTC
ACGATCACGACCAGTCCACGGTTTAGCTGAAGGCATGCTGGAGAAACTTGATCTAGAAGA
TGAAGCTTTTGAAGAATCCGAAAGTGATATCTACATGCGCTTTATGAAGTCACACAAGTG
CTATGACATTGTTCCTACCAGCTCTAAGCTCGTGGTTTTTGACACTACTCTGCAGGTAAA
AAAGGCCTTCTTCGCCTTGGTTGCCAACGGGGTGCGGGCAGCCCCACTATGGGAGACAAA
GAAGCAGAGCTTTGTCGGAATGTTAACCATCACAGACTTCATCAACATCCTCCACAGATA
CTACAAGTCTCCCATGGTACAAATCTACGAGCTGGAGGAACATCAGATTGAAACATGGAG
AGAGCTCTATCTACAAGAAACCTTTAAGCCATTAGTGAACATATCACCTGATGCAAGCAT
ATTCGACGCGGTGTACTCGCTCATCAAGAACAAGATCCACCGGCTGCCCGTCATAGACCC
AGTCAGCGGCAACGCGCTTTATATCCTCACGCACAAGAGGATCCTCAAGTTCCTCCAGCT
CTTCGTGTGCGAGATGCCCAAGCCTGCCTTTATGAAGCAGACTTTGGAGGAACTAACCAT
CGGGACCTACCACAACATCGCCTTCATCCACCCCAACACACCCATCATCAAGGCCCTCAA
CATCTTTGTGGACCGGAGGGTGTCCGCACTGCCAGTGGTGGACGAGTCAGGAAAAGTAGT
GGATATCTATTCCAAGTTTGATGTCATTAACCTTGCTGCTGAGAAGACCTACAACAACCT
GGACATCACGGTGACCCAGGCTCTGAGGCATCGCTCACAGTACTTTGAGGGCGTCATGAA
GTGCAACCGGCTCGAGACACTGGAGACCATCGTGGACAGGATAGTCAAAGCAGAGGTCCA
CAGGCTGGTTGTGGTGGATGAGAATGCCCGGATCGTGGGCATTGTGTCCCTGTCGGACAT
CCTGCAGGCCCTGGTGCTCGCCCCTGCAGGTATCTGCAGGAAGAACAGC
>XM_023972638.1_Salvelinus alpinus
ATGGGAAGCACAGCAAATGACTCCCGCTTCGATTGAACATGCCCGACCTCGGCTCGTTTG
CCATGCCCTTCTTGGAGGGCATACAGAAGGATGATGGGAGTTGCCACTCAGCCAGCCCGA
GGCTTCTTCACGAGGGGGCCCTTCAGTCGGCCCTCCAGTCCCAAGTCGGCCCCTGCTAGG
ACCAAGCCCAAAACCATCTTCCCCTACACTTCGTCCCACCAGGACTCCCCACCCAACCTG
AGCTTCAGCGGC-CTCTAACTCCACCTCTCCCGTCAGCATCAAGCTCTTCTCCAGGGCCA
CCTCCCTCCGACGCAGGCCGCCAAGCAGCCGCCGGCGTTCCCGCTGGAGGCCTATCGGAG
CGAGCCGGAGAGGCTGGAGGCACGGATGCGCTCCTACTCATCCCCGCCGGACACCGGGCA
GCGCTTCAGTCTACGCTGCTCCAAGCCACCCATGACTCCCTCCGCCCCCATCGCTAACTC
ACGATCACGACCAGTCCACGGTTTAGCTGAAGGCATGCTGGAGAAACTTGATCTAGAAGA
TGAAGCTTTTGAAGAATCCGAAAGTGATATCTACATGCGCTTTATGAAGTCACACAAGTG
CTACGACATTGTTCCTACCAGCTCTAAGCTGGTGGTTTTTGACACTACTCTGCAGGTAAA
AAAGGCCTTCTTCGCCTTGGTTGCCAACGGGGTGCGGGCAGCCCCACTATGGGAGACAAA
GAAGCAGAGCTTTGTCGGAATGTTAACCATCACAGACTTCATCAACATCCTCCACAGATA
CTACAAGTCTCCCATGGTACAAATATACGAGCTGGAGGAACATCAGATTGAAACATGGAG
AGAGCTCTACCTACAAGAAACCTTTAAGCCGTTAGTGAACATATCACCTGATGCAAGCAT
ATTCGACGCGGTGTACTCGCTCATCAAGAACAAGATCCACCGGCTGCCCGTCATCGACCC
AGTCAGCGGCAACGCGCTTTATATCCTCACGCACAAGAGGATCCTCAAGTTCCTCCAGCT
CTTCGTGTGCGAGATGCCCAAGCCTGCCTTTATGAAGCAGACTTTGGAGGAACTAACCAT
CGGGACCTACCACAATATCGCCTTCATCCACCCCAACACACCCATCATCAAGGCCCTCAA
CATCTTTGTGGACCGGAGGGTGTCCGCACTGCCAGTGGTGGACGAGTCAGGAAAAGTAGT
GGATATCTATTCCAAGTTTGATGTCATTAACCTTGCTGCTGAGAAGACCTACAACAACCT
GGACATCACGGTGACCCAGGCTCTGAGGCATCGCTCACAGTACTTTGAGGGCGTCATGAA
GTGCAACCGGCTCGAGACACTGGAGACCATCGTGAACAGGATAGTCAAAGCAGAGGTCCA
CAGGCTGGTTGTGGTGGATGAGAATGCCCGGATCGTGGGCATCGTGTCCCTGTCGGACAT
CCTGCAGGCCCTGGTGCTCACCCCTGCAGGTATCTGCAGGAAGAACAGC
>XM_021562509.1_Oncorhynchus mykiss
------------------------------------------------------------
------------------------------------------------------------
------------------------------------------------------------
------------------------------------------------------------
------------------------------------------------------------
CCTCCCTCCTACGCAGGCCGCCAAGCAGCCGCCGGCGTTCCCGCTCGAGGCCTATCGGAG
CGAGCCGGAGAGGCTGGAGGCACGGATGCGCTCCTACTCATCCCCGCCAGACACCGGGCA
GCGCTTCAGTCTACGCTGCTCCAAACCACCCATGACTCCCTCCGCCCCCATCGCTAACTC
ACGATCACGACCAGTCCACGGTTTAGCTGAAGGCATGCTGGAGAAACTTGATCTAGAAGA
TGAAGCTTTTGAAGAATCCGAAAGTGATATCTACATGCGCTTTATGAAGTCACACAAGTG
CTACGACATTGTTCCTACCAGCTCTAAGCTCGTGGTTTTTGACACTACTCTGCAGGTAAA
AAAGGCCTTCTTTGCCTTGGTTGCCAACGGGGTGCGGGCAGCCCCACTATGGGAGACAAA
GAAGCAGAGCTTTGTCGGAATGTTAACCATCACAGACTTCATCAACATCCTCCACAGATA
CTACAAGTCTCCCATGGTACAAATCTACGAGCTGGAGGAACATCAGATTGAAACATGGAG
AGAGCTCTACCTACAAGAAACCTTTAAGCCATTAGTGAACATATCACCTGATGCAAGCAT
ATTCGACGCGGTGTACTCGCTCATCAAGAACAAGATCCACCGGCTGCCCGTCATCGACCC
AGTCAGCGGCAACGCGCTTTATATCCTCACGCACAAGAGGATCCTCAAGTTCCTCCAGCT
CTTCGTGTGCGAGATGCCCAAGCCTGCCTTTATGAAGCAGACTTTGGAGGAACTAACCAT
CGGGACCTACCACAACATCGCCTTCATCCACCCCAACACACCCATCATCAAGGCCCTCAA
CATCTTTGTGGACCGGAGGGTGTCCGCACTGCCAGTGGTGGACGAGTCAGGAAAGGTAGT
GGATATCTATTCCAAGTTTGATGTCATTAACCTTGCTGCTGAGAAGACCTACAACAACTT
GGACATCACGGTGACCCAGGCTCTGAGGCATCGCTCGCAGTACTTTGAGGGCGTCATGAA
GTGCAACCGGCTCGAGACACTGGAGACCATCGTGGACAGGATAGTCAAAGCAGAGGTCCA
CAGGCTGGTTGTGGTGGATGAGAATGCCCGGATCGTGGGCATCGTGTCCCTGTCGGACAT
CCTGCAGGCCCTGGTGCTCACCCCTGCAGGTATCTGCAGGAAGAACAGC
>XM_020494393.1_Oncorhynchus kisutch
------------------------------------------------------------
------------------------------------------------------------
------------------------------------------------------------
------------------------------------------------------------
------------------------------------------------------------
CCTCCCTCCGACTCAGGCCGCCAAGCAGCCGCCGGCGTTCCCGCTTGAGGCCTATCGGAG
CGAGCCGGAGAGGCTGGAGGCACGGATGCGCTCCTACTCATCCCCGCCAGACACCGGGCA
GCGCTTCAGTCTACGCTGCTCCAAACCACCCATGACTCCCTCCGCCCCCATCGCTAACTC
ACGATCACGACCAGTCCACGGTTTAGCTGAAGGCATGCTGGAGAAACTTGATCTAGAAGA
TGAAGCTTTTGAAGAATCCGAAAGTGATATCTACATGCGCTTTATGAAGTCACACAAGTG
CTACGACATTGTTCCTACCAGCTCTAAGCTCGTGGTTTTTGACACTACTCTGCAGGTAAA
AAAGGCCTTCTTCGCCTTGGTTGCCAACGGGGTGCGGGCAGCCCCACTATGGGAGACAAA
GAAGCAGAGCTTTGTCGGAATGTTAACCATCACAGACTTCATCAACATCCTCCACAGATA
CTACAAGTCTCCCATGGTACAAATCTACGAGCTGGAGGAACATCAGATTGAAACATGGAG
AGAGCTCTACCTACAAGAAACCTTTAAGCCATTAGTGAACATATCACCTGATGCAAGCAT
ATTCGACGCGGTGTACTCGCTCATCAAGAACAAGATCCACCGGCTGCCCGTCATCGACCC
AGTCAGCGGCAACGCGCTTTATATCCTCACGCACAAGAGGATCCTCAAGTTCCTCCAGCT
CTTCGTGTGCGAGATGCCCAAGCCTGCCTTTATGAAGCAGACTTTGGAGGAACTAACCAT
CGGGACCTACCACAACATCGCCTTCATCCACCCCAACACACCCATCATCAAGGCCCTCAA
CATCTTTGTGGACCGGAGGGTGTCCGCACTGCCAGTGGTGGACGAGTCAGGAAAGGTAGT
GGATATCTATTCCAAGTTTGATGTCATTAACCTTGCTGCTGAGAAGACCTACAACAACCT
GGACATCACGGTGACCCAGGCTCTGAGGCATCGCTCACAGTACTTTGAGGGCGTCATGAA
GTGCAACCGGCTCGAGACACTGGAGACCATCGTGGACAGGATAGTCAAAGCAGAGGTCCA
CAGGCTGGTTGTGGTGGATGAGAATGCCCGGATCGTGGGCATTGTGTCCCTGTCGGACAT
CCTGCAGGCCCTGGTCCTCGCCCCTCCAGGTATCTACAGGAAGAACAGC
>XM_014159655.1_Salmo salar
------------------------------------------------------------
------------------------------------------------------------
------------------------------------------------------------
------------------------------------------------------------
------------------------------------------------------------
------------------------------------------------------------
------------------------------------------------------------
----------------------------------------------------GTTACGTC
TCGGGCTCAGCACGTCGACAGTTTAGTTGAAACCATGCTGAAGAAACTTGAGCTAGAAGA
TGAAGCTGTTGAAGAATCCGAAAGGGATATCTACATGCGCTTCATGAAGTCACACAAGTG
CTACGACATTGTTCCTACCAGCTCCAAGCTCGTGGTTTTTGACACTACTCTGCAAGTAAA
GAAGGCTTTCTTCGCCTTGGTTGCCAACGGGGTGCGGGCAGCCCCGCTATGGGAGACGAA
GAAGCAGAGCTTTGTCGGAATGTTAACCATCACAGACTTCATCAACATCCTCCACAGATA
CTACAAGTCTCCCATGGTACAAATATATGAGCTGGAGGAGCATAAAATTGAAACGTGGAG
AGAGCTCTACCTACAAGAAACCTTTAAGCCGTTAGTGAACATATCACCTGATGCAAGTAT
ATTTGACGCAGTATACTCGCTCATCATGAACAAGATCCACCGGCTGCCCGTCATCGACCC
AGTCAGCGGCAACGCACTTTATATCCTCACACACAAGAGAATCCTCAAGTTCCTCCAGCT
CTTTGTGTGTGAGATGCCAAAGCCTGCCTTTATGAAGCAGACCCTGGAGGAGCTGACCAT
CGGCACCTACCACAACATCGCCTTCATCCACCCCGACACACCCATCATCAAGGCCCTGAG
CATCTTCGTGGTCCGGAGGGTGTCCGCACTGCCAGTTGTGGACGAGTCGGGGAAAGTCGT
GGATATTTATTCCAAGTTTGATGTCATTAACCTTGCTGCTGAGAAGACCTACAACAACCT
GGACATCACGGTGACCCAGGCTCTGAGGCATCGCTCGCAGTACTTCGAGGGCGTGATGAA
GTGCAACCGGCTCGAGACACTGGAGACTATCGTGGACAGAATAGTCAAAGCAGAGGTCCA
CAGGCTGGTGGTGGTGGGCGACAATGCCCACATCGTGGGCATCGTTTCCCTGTCGGACAT
CCTGCAGGCCCTGGTGCTCACCCCTGCAGGCATCGGCAGAAAGAGCAGC
>XM_020508876.1_Oncorhynchus kisutch
------------------------------------------------------------
------------------------------------------------------------
------------------------------------------------------------
------------------------------------------------------------
------------------------------------------------------------
------------------------------------------------------------
------------------------------------------------------------
------------------------------------------------------------
------------GGTCGACAGTTTAGTTGAAAACATGCTGAAGAAACTTGAGCTAGAAGA
TGAAGCTGTTGAAGAATCCGAAAGGGATATCTACATGCGCTTTATGAAGTCACACAAGTG
CTACGACATTGTTCCTACCAGCTCCAAGCTCGTTGTTTTTGACACTACTCTGCAAGTAAA
GAAGGCTTTCTTTGCCTTGGTTGCCAACGGGGTGCGGGCAGCCCCGCTATGGGAGACGAA
GAAGCAGAGCTTTGTCGGAATGTTAACCATCACAGACTTCATCAACATCCTCCACAGATA
CTACAAGTCTCCCATGGTACAAATATATGAGCTGGAGGAGCATAAAATTGAAACGTGGAG
AGAACTCTACCTACAAGAAACCTTTAAGCCGTTAGTGAACATATCACCTGATGCAAGTAT
ATTTGACGCAGTATACTCGCTCATCAAGAACAAGATCCACCGGCTGCCCGTCATCGACCC
AGTCAGCGGAAACGCACTTTATATCCTCACACACAAGAGAATCCTCAAGTTCCTCCAGCT
CTTTGTGTGTGAGATGCCAAAGCCTGCCTTTATGAAGCAGACCCTGGAGGAGCTGACCAT
CGGCACCTACCACAACATCGCCTTCATCCACCCCGACACACCCATCATCAAGGCCCTGAA
CATCTTCGTGGTCCGGAGGGTGTCCGCACTGCCAGTGGTGGATGAGTCAGGGAAAGTCGT
GGATATTTATTCCAAGTTTGATGTCATTAACCTTGCTGCTGAGAAGACCTACAACAACCT
GGACATCACGGTGACCCAGGCTCTGAGGCATCGCTCGCAGTACTTTGAGGGCGTGATGAA
GTGCAACCGGCTCGAGACACTGGAGACCATCGTGGACAGAATAGTCAAAGCGGAGGTCCA
CAGGCTGGTGGTGGTGGGTGACAACGCCCACATCGTGGGCATCGTTTCCCTGTCGGACAT
CCTGCAGGCCCTGGTGCTCACCCCTGCAGGCATCGGCAGGAAGAGCAGC
>XM_024399888.1_Oncorhynchus tshawytscha
------------------------------------------------------------
--ATGCCCTTCTTGGTGAGCATACGGAAGGGTGGAGGGGGTTGCCACTCAGTCAGCCCGA
GGTTTCTTCACCCGGGGACCCTTCAGTCGGCCCTCCAGTCCCAAGTCAGCCCCTGCCAGG
ACTAAGCCCAAAACCATCTTCCCCTACCCTTCGTCCCAACAGGACTCCCCACCCAACCTG
AGCTTCAACGGC-CTCCAACTCCACCTCTCCCGTCAGCGTCAAGGTCTTCTCCAGGGCCA
CCTCCCTCCAACGCAGTCCGTCAAGCAGCCGCCGGCGTTCCTGCTGGAGGCCTATCGGAG
TGAGCCGGAGAGGCCGGAGGCACGGATGCGCTCCTACTCTTCCCCGCCAGACACCGGGCA
ACGCTTCAGTCTACCCTGCACCAAACCACCCATGACTCCCTCCGCCCCCATCGCTACCTC
ACAATCACAACCAGTCGACAGTTTAGTTGAAAACATGCTGAAGAAACTTGAGCTAGAAGA
TGAAGCTGTTGAAGAATCCGAAAGGGATATCTACATGCGCTTTATGAAGTCACACAAGTG
CTACGACATTGTTCCTACCAGCTCCAAGCTCGTTGTTTTTGACACTACTCTGCAAGTAAA
GAAGGCTTTCTTTGCCTTGGTTGCCAACGGGGTGCGGGCAGCCCCGCTATGGGAGACGAA
GAAGCAGAGCTTTGTCGGAATGTTAACCATCACAGACTTCATCAACATCCTCCACAGATA
CTACAAGTCTCCCATGGTACAAATATATGAGCTGGAGGAGCATAAAATTGAAACGTGGAG
AGAGCTCTACCTACAAGAAACCTTTAAGCCGTTAGTGAACATATCACCTGATGCAAGTAT
ATTTGACGCAGTATACTCGCTCATCAAGAACAAGATCCACCGGCTGCCCGTCATCGACCC
AGTCAGCGGAAACGCACTTTATATCCTCACACACAAGAGAATCCTCAAGTTCCTCCAGCT
CTTTGTGTGTGAGATGCCAAAGCCTGCCTTTATGAAGCAGACCCTGGAGGAGCTGACCAT
CGGCACCTACCACAACATCGCCTTCATCCACCCCGACACACCCATCATCAAGGCCCTGAA
CATCTTCGTGGTCCGGAGGGTGTCCGCACTGCCAGTGGTGGACGAGTCAGGGAAAGTCGT
GGATATTTATTCCAAGTTTGATGTCATTAACCTTGCTGCTGAGAAGACCTACAACAACCT
GGACATCACGGTGACCCAGGCTCTGAGGCATCGCTCGCAGTACTTTGAGGGCGTGATGAA
GTGCAACCGGCTCGAGACACTGGAGACCATCGTGGACAGAATAGTCAAAGCAGAGGTCCA
CAGGCTGGTGGTGGTGGGCGACAACGCCCACATCGTGGGCATCGTTTCCCTGTCGGACAT
CCTGCAGGCCCTGGTGCTCACCCCTGCAGGCATCGGCAGGAAGAGCAGC
>XM_021620192.1_Oncorhynchus mykiss
------------------------------------------------------------
--ATGCCCTTCTTGGAGAGCATACGGAAGGGTGGAGGGAGTTGCCACTCAGTCAGCCCGA
GGTTTCTTCACCCGGGGACCCTTCAGTCGGCCCTCCAGTCCCAAGTCAGCCCCTGCCAGG
ACCAAGCCCAAAACCATCTTCCCCTACCCTTCGTCCCAACAGGACTCCCCACCCAACCTG
AGCTTCAGCGGC-CTCTAACTCCACCTCTCCCGTCAGCGTCAAGGTCTTCTCCAGGGCCA
CCTCCCTCCAACACAGTCCGTCAAGCAGCCGCCGGCGTTCCTGCTGGAGGCCTATCGGAG
CGAGCCGGAGAGGCCGGAGGCACGGATGCGCTCCTACTCTTCCCCGCCAGACACAGGGCA
ACGCTTCAGTCTACCCTGCATCAAACCACCCATGACTCCCTCCGCCCCCATCGCTACCTC
ACAATCACAACCAGTCGACAGTTTAGTTGAAACCATGCTGAAGAAACTTGAGCTAGAAGA
TGAAGCTGTTGAAGAATCCGAAAGGGATATCTACATGCGCTTTATGAAGTCACACAAGTG
CTACGACATTGTTCCTACCAGCTCCAAGCTCGTTGTTTTTGACACTACTCTGCAAGTAAA
GAAGGCTTTCTTTGCCTTGGTTGCCAACGGGGTGCGGGCAGCCCCGCTATGGGAGACGAA
GAAGCAGAGCTTTGTCGGAATGTTAACCATCACAGACTTCATCAACATCCTCCACAGATA
CTACAAGTCTCCCATGGTACAAATATATGAGCTGGAGGAGCATAAAATTGAAACGTGGAG
AGAGCTCTACCTACAAGAAACCTTTAAGCCGTTAGTGAACATATCACCTGATGCAAGTAT
ATTTGACGCGGTATACTCGCTCATCAAGAACAAGATCCACCGGCTGCCCGTCATCGACCC
AGTCAGCGGAAATGCACTTTATATCCTCACACACAAGAGAATCCTCAAGTTCCTCCAGCT
CTTTGTGTGTGAGATGCCAAAGCCTGCCTTTATGAAGCAGACCCTGGAGGAGCTGACCAT
CGGCACCTACCACAACATCGCCTTCATCCACCCCGACACACCCATCATCAAGGCCCTGAA
CATCTTCGTGGTCCGGAGGGTGTCCGCACTGCCAGTGGTGGACGAGTCAGGGAAAGTCGT
GGATATTTATTCCAAGTTTGATGTCATTAACCTTGCTGCTGAGAAGACCTACAACAACCT
GGACATCACGGTGACCCAGGCTCTGAGGCATCGCTCGCAGTACTTTGAGGGCGTGATGAA
GTGCAACCGGCTCGAGACACTGGAGACTATCGTGGACAGAATAGTCAAAGCAGAGGTCCA
CAGGCTGGTGGTGGTGGGCGACAACGCCCACATTGTGGGCATCGTTTCCCTGTCAGACAT
CCTGCAGGCCCTGGTGCTCACCCCTGCAGGCATCGGCAGGAAGAGCAGC
