# Supplementary material for: The AMPK system of salmonid fishes was expanded through genome duplication and is regulated by growth and immune status in muscle
Source: Sci Rep. 2019 Jul 8;9:9819. doi: 10.1038/s41598-019-46129-4 (PMC6614447; doi:10.1038/s41598-019-46129-4)
Supplement: Supplementary file 2 — Supplementary Datasets [file 41598_2019_46129_MOESM2_ESM.zip › Supp dataset-9.fas]

>XM_010884883.3_Esox lucius
AGAAAACACTACGCTTGCATTTACCA----------------------------------
-------------------------------------GAGAGGCCTGCTGCCATTCTGCC
GGTCTGACTAAAGGAGTGCCTGTGAGAGGTGGTGCTGCCAGTGTCAGTCAGTCCACCACT
CCCCTGTCCGCCCCTGCCCGCACCCAGTCTCGAACCAGCCCGGCCTCCTCCAGAAGCATC
TTCCCCTACCCCTCCACCTACCAGGAACCCTCACCGCCCAGGTCACCACGTCACCTCGGA
CTGAGTGGCCTCTTCCGCTCTTCATCCAGCTCCTCATCCAACTCTAGCATCAAGCTCTTC
TCCCGGAGCAGAAAAGTCTCCGGCCTCTCCTCCTCCCCCACGCCGCCCAGCACCCCACCA
TGGCCCCCTTCTCCCAGGAGCTCCACCACAGTGCCCCTGAACGCCTGGAGCGCTCCCTCT
CATCCCCCCGTCCAGACAGTGGAAAGCGCCTCAGCCTGCCTCCCTCACAGCCGAATTTCT
ACGGTTTATTCGAAGGCATGTTGGAGAAACTTGAACTAAACGATGACGGTGTCGCTGCTG
AACCAGAGAGTGATATATACACGCGCTTTATGAAGTCACACAGCTGCTACGACATCGTTC
CCACCAGCTCCAAGCTAGTCGTGTTCGACACTGGTCTGCAAGTGAAGAAGGCATTTTTTG
CTTTAGTGGCTAACGGGGTGCGCGCTGCCCCACTATGGGACTCAGAGAAGCAGTGTTTTG
TGGGAATGCTGACAATCACAGACTTCATCATCATTCTACACCGATACTACAAGTCACCTT
TGGTGCAAATATATGAGTTGGAAGATCATAAGCTTGAGACCTGGAGAGAAGTCTATTTGC
AAGAGACATTCAAGCCTTTGGTGAACATATCACCAGAATCAAGCATATTTGACGCTGTGT
ATTCCCTAATAAAAAACAAGATCCACCGACTGCCTGTCATAGACCCTGTGACAGGAAACC
CTCTCTACATTCTCACACACAAGAGGATCCTCAAATTCCTACAGCTCTTTGTGTGTGAGA
TGCCCAAGCCAGCCTTTATGAAGCAGACCCTTGGGAAGCTGGGCATTGGCACCTACAAGA
ACATAGCCTACATTCACCCAGACACGCCCATCATCAAGGCCCTTCAGATCTTTGTGGAGC
GGAGGGTGTCAGCCCTGCCTGTGGTGGACATGTCTGGAAAAGTGGTGGATATTTACTCCA
AATTTGATGTCATAAACCTGGCAGCAGAGAAGACCTACAATAACCTGGACATCACAGTGA
CCCAGGCCCTGAGGCATCGGTGCCAGTACTTTGAGGGGGTCATGCAATGCCACAAGCTGG
ATACACTGGAGACCATTGTAGATCGGATAGTCAAAGCTGAGGTCCATCGGTTGGTGGTGG
TGGATGAGCACTCGGCCATTGAAGGCATCATCTCCCTGTCCGACATCCTCCAGGCTCTGG
TTCTAAGCCCGGCAGACGTCTGCAGAGAGGATGGCATGCTGGAGTGA
>XM_014190379.1_Salmo salar
------------------------------------------------------------
------------------------------------------------------------
------------------------------------------------------------
------------------------------------------------------------
------------------------------------------------------------
------------------------------------------------------------
------------------------------------------------------------
------------------------------------------------------------
------------------------------------------------------------
-----------------ATGCTGGAGAAACTTGAACTAGACGATGATGGTGTTGCTGCTG
AACCAGACAGTGATATTTACATGCGCTTTATGAAGTCCCATAGCTGCTATGACATCGTTC
CCACCAGCTCCAAGCTGGTTGTGTTTGACACTGGACTGCAAGTGAAGAAGGCTTTCTTTG
CCTTAGTGGCCAATGGGGTGCGTGCTGCTCCACTGTGGGACTCAGAGAGGCAGTGTTTTG
TGGGAATGTTGACAATCACAGACTTCATCATCATACTACACAGATACTACAAGTCACCGT
TGGTGCAAATATATGAGTTGGAAGATCATAAGCTTGAGACGTGGAGAGAAGTATATTTGC
AAGAGACATTCAAACCTTTAGTGAACATATCACCTGAATCAAGCATATTTGATGCAGTGT
ATTCCCTCATCAAAAACAAGATCCACCGGCTGCCTGTCATCGACCCTGTTACGGGAAACC
CACTTTACATCCTCACACACAAGAGGATCCTCAAGTTCCTCCAGCTCTTTGTGCGCGAGA
TGCCCAAGCCAGCCTTTATGAAGCAGACCCTGGGGGAGCTGGGCATCGGCACCTACAAGA
ACATAGCCTTCATCCACCCTGACACGCCCATCATCAAGGCCCTGCAGATCTTCGTAGAGA
GGAGGGTGTCTGCCCTGCCTGTGGTGGACGTATCTGGGAAAGTGGTAGATATTTACTCCA
AATTTGATGTCATGAACCTGGCAGCAGAGAAGACCTATAATAACCTAGACGTCACCGTGA
CCCAGGCCCTGAGGCATCGCTGGCAGTACTTCGAGGGGGTCATGCAGTGCCACAAGCTGG
ACGCACTGGAGACCATCGTGGACAGGATTGTCAAAGCGGAGGTCCATCGGTTGGTGGTGG
TGGATGATCGCTCGGCCATCGAGGGCATCATCTCCCTGTCTGACATCCTGCAGGCCCTGG
TGCTCAGCCCAGCAGATGCCTGCAGAGAGGAGGGCCTGCTGGAGTGA
>XM_024009999.1_Salvelinus alpinus
AGGGAATCCTACGCATAAACATGCCAGACCTTAGGGCTTTACCTCCCCCATACTGGATGC
AGAGTCTGGTGGCTCGGAAAAGGATGGCTCTCCTAAGGAGAGGTCTGCTGCCACTCTGCC
AGCCTAACTAAAGGACTCTTAGTGAGGGGTGGTGCTGCTGGTGTCAGCCAACCATCTAGT
CCTATGTTTTCCCCTACCCACTCCCAGTCTCGGACCAGTCCGGGCTCATCTAGAACCATC
TTCCCCTACCCCTCCACCCACCAGGACCGCTCACCGCCCAAGTCGCCCTGCCGCCTCAAC
TTCAGTGGTATCTTCCGCTCTTCATCCAACTCATCGTCCAACTCTAGCATCAAGCTCTTC
TCTAGGACAAGGAAAGTCTCCGGCCTCTCGTCTTCCCCCACCCCACCCAGCACCCCACCC
AGGCCCCATTCCCCCAGGAGGTCCACCAGAGTGCCCCTGGACGTCTGGGCCGCTCCCTCT
CGTCACCCCCACCAGACACCGGACAGCGCCTCAGCCTGCCCGCCTCACAGCCAAATTTCT
ACGGTTTATTCGAAGGCATGCTGGAGAAACTTGAACTAGACGATGATGGTGTTGCTGCTG
AACCAGACAGTGATATTTACATGCGCTTTATGAAGTCCCATAGCTGCTATGACATCGTTC
CCACCAGCTCCAAGCTGGTTGTGTTTGACACTGGACTGCAAGTGAAGAAGGCTTTCTTTG
CCTTAGTGGCCAATGGGGTGCGTGCTGCTCCACTGTGGGACTCAGAGAGGCAGTGTTTTG
TGGGAATGTTGACAATCACAGACTTCATCATCATACTACACAGATACTACAAGTCACCGT
TGGTGCAAATATATGAGTTGGAAGATCATAAGCTTGAGACGTGGAGAGAAGTATATTTGC
AAGAGACATTCAAACCTTTAGTGAACATATCACCTGAATCAAGCATATTTGATGCAGTGT
ATTCCCTCATCAAAAACAAGATCCACCGTCTGCCTGTCATCGACCCTGTTACAGGAAACC
CACTTTACATCCTCACACACAAGAGGATCCTCAAGTTCCTACAGCTCTTTGTGCGCGAGA
TGCCCAAGCCAGCCTTTATGAAGCAGACCTTGGTGGAGCTGGGCATCGGTACCTACAAGA
ACATAGCTTTCATCCACCCTGACACACCCATCATCAAGGCCCTGCAGATCTTCGTAGAGA
GGAGGGTGTCTGCCCTGCCTGTGGTGGACGTATCTGGGAAAGTGGTGGATATTTACTCCA
AATTTGATGTCATAAACCTGGCAGCAGAGAAGACGTATAATAACCTGGACATCACCGTGA
CCCAGGCTCTGAGGCATCGCTGGCAGTACTTTGAGGGGGTCATGCAGTGCCACAAGCTGG
ACACACTGGAGACCATCGTGGACAGGATTGTCAAAGCAGAGGTCCATCGGTTGGTGGTGG
TGGATGATCGCTCGGCCATCGAGGGCATCATCTCCTTGTCTGACATCCTGCAGGCCCTGG
TGCTCAGCCCAGCAGATGCCTGCAGAGAGGAGGGCCTGCTGGAGTGA
>XM_024391483.1_Oncorhynchus tshawytscha
AGGGAATCCTACGCATAAATATGCCAGACCTTAGGGCTTTACCTCCCCCATACTGGATGC
AGAGTCTGGTGGCTCGGAAAAGGATGGCTCTCCTAAGGAGAGGTCTGCTTTCACTCTGCC
AGCCTAACTAAAGGACTCTTTGTGAGGGGTTGTGCTGCTGGTGTCAGCCAACCATCTAGT
CCCATGTTTGCCCCTGCCCACTCCCAGTCTCAGACCAGTCCGGGCTCTTCTAGAACCATC
TTCCCCTACCCCTCCACCCACCAGGACCGCTCACCACCCAAGTCGCCCTGCCGCCTCAAC
TTCAGCGGTATCTTCCGCTCTTCATCCAACTCATCGTCCAACTCTAGCATCAAGCTCTTC
TCTAGGACCAGGAAAGTCTCCGGCCTCTCGTCTTCCCCCACCCCACCCAGCACCCCACCC
AGGCCCCTTTCCCCCAGGAGGTCCACCAGAGTGTCCCTGAACGTCTGGGCCGCTCCCTCT
CATCACCCCCACCAGACACCGGACAGCGCCTCAGCCTGCCCACCTCACAGCCAAATTTCT
ACGGTTTATTCGAAGGCATGTTGGAGAAACTTGAACTAGACGATGATGGTGTTGCTGCTG
AACCAGACAGTGACATTTACATGCGCTTTATGAAGTCCCATAGCTGCTATGACATCGTCC
CCACCAGCTCCAAGCTGGTTGTGTTTGACACTGGACTGCAAGTGAAGAAGGCTTTCTTTG
CCTTAGTGGCCAATGGGGTGCGAGCTGCTCCACTGTGGGACTCGGAGAGGCAGTGTTTTG
TGGGAATGTTGACAATCACCGACTTCATCATCATACTACACAGATACTACAAGTCACCGC
TGGTGCAAATATATGAGTTGGAAGATCATAAGCTTGAGACATGGAGAGAAGTATATTTGC
AAGAGACATTCAAACCTTTAGTGAACATATCACCCGAATCAAGCATATTTGATGCAGTGT
ATTCCCTCATCAAAAACAAGATCCACCGTCTGCCTGTCATCGACCCTGTTACGGGAAACC
CACTTTACATCCTCACACACAAGAGGATCCTCAAGTTCCTACAGCTCTTTGTGCGCGAGA
TGCCCAAGCCAGCCTTTATGAAGCAGACCCTGGGGGAGCTGGGCATCGGTACCTACAAGA
ACATAGCTTTCATCCACCCTGACACACCCATCATCAAGGCCCTGCAGATCTTCGTAGAGA
GGAGGGTGTCTGCCCTGCCTGTGGTGGACGTCTCTGGAAAAGTGGTGGATATTTACTCCA
AATTTGATGTCATAAACCTGGCAGCAGAGAAGACTTATAATAACCTGGACATCACCGTGA
CCCAGGCTCTGAGGCATCGCTGGCAGTACTTTGAGGGGGTCATGCAGTGCCACAAGCTGG
ACACACTGGAGACCATCGTGGACAGGATTGTCAAAGCAGAGGTCCATCGGTTGGTGGTGG
TGGATGATCGCTCGGCCATCGAGGGCATCGTCTCCCTGTCTGACATTCTGCAGGCCCTGG
TGCTCAGCCCAGCAGATTCCTGCCGAGAGGAGGGCCTGCTGGAGTGA
>XM_021589338.1_Oncorhynchus mykiss
AGGGAATCCTACGCATAAATATGCCAGACCTTAGGGCTTTACCTCCCCCATACTGGATGC
TGAGTCTGGTGGCTCGGAAAAGGATGGCTCTCCTAAGGAGAGGTCTGCTTTCACTCTGCC
AGCCTAACTAAAGGACTCTTTGTGAGGGGTTGTGCTGCTGGTGTCAGCCAACCATCTAGT
CCCATGTTTGCCCCTGCCCACTCCCAGTCTCAGACCAGTCCGGGCTCATCTAGAACCATC
TTCCCCTACCCCTCCACCCACCAGGACCGCTCACCACCCAAGTCGCCCTGCCGCCTCAAC
TTCAGCGGTATCTTCCGCTCTTCCTCCAACTCATCGTCCAACTCTAGCATCAAGCTCTTC
TCTAGGACAAGGAAAGTCTCCGGCCTCTCGTCTTCCCCCACCCCACCCAGCACCCCACCC
AGGCCCCTTTCCCCCAGGAGGTTCACCAGAGTGTCCCTGAACGTCTGGGCCGCTCCCTCT
CATCACCCCCACCAGACACCGGACAGCGCCTCAGCCTGCCCACATCACAGCCAAATTTCT
ACGGTTTATTCGAAGGCATGCTGGAGAAACTTGAACTAGACGATGATGGTGTTGCTGCTG
AACCAGACAGTGACATTTACATGCGCTTTATGAAGTCCCATAGCTGCTATGACATCGTCC
CCACCAGCTCCAAGCTGGTTGTGTTTGACACTGGACTGCAAGTGAAAAAGGCTTTCTATG
CCTTAGTGGCCAATGGGGTGCGAGCTGCTCCACTGTGGGACTCGGAGAGGCAGTGTTTTG
TGGGAATGTTGACAATCACCGACTTCATCATCATACTACACAGATACTACAAGTCACCGT
TGGTGCAAATATATGAGTTGGAAGATCATAAGCTTGAGACATGGAGAGAAGTATATTTGC
AAGAGACATTCAAACCTTTAGTGAACATATCACCCGAATCAAGCATATTTGATGCGGTGT
ATTCCCTCATCAAAAACAAGATCCACCGTCTGCCTGTCATCGACCCTGTTACGGGAAACC
CACTTTACATCCTCACACACAAGAGGATCCTCAAGTTCCTACAGCTCTTTGTGCGCGAGA
TGCCCAAGCCAGCCTTTATGAAGCAGACCCTGGGGGAGCTGGGCATCGGTACCTACAAGA
ACATAGCTTTCATCCACCCTGACACACCCATCATCAAGGCCCTGCAGATCTTCGTAGAGA
GGAGGGTGTCTGCCCTGCCTGTGGTGGACGTATCTGGGAAAGTGGTGGATATTTACTCCA
AATTTGATGTCATAAACCTGGCAGCAGAGAAGACATATAATAACCTGGACCTCACCGTGA
CCCAGGCTCTGAGGCATCGCTGCCAGTACTTTGAGGGGGTCATGCAGTGCCACAAGCTGG
ACACACTGGAGACCATCGTGGACAGGATTGTCAAAGCAGAGGTCCATCGGTTGGTGGTGG
TGGATGATCGTTCGGCCATCGAGGGCATCGTCTCCCTGTCTGACATTCTGCAGGCCCTGG
TGCTCAGCCCAGCAGATGCCTGCAGAGAGGAGGGCCTGCTGGAGTGA
>XM_020463116.1_Oncorhynchus kisutch
AGGGAATCCTACGCATAAATATGCCAGACCT------TTTACCTCCCCCATACTGGATGC
AGAGTCTGGTGGCTCGGAAAAGGATGGCTCTCCTAAGGAGAGGTCTGCTTTCACTCTGCC
AGCCTAACTAAAGGACTCTTTGTGAGGGGTTGTGCTGCTGGTGTCAGCCAACCATCTAGT
CCCATGTTTGCCCCTGCCCACTCCCAGTCTCAGACCAGTCCA------TCTAGAACCATC
TTCCCCTACCCCTCCACCCACCAGGACCGCTCACCACCCAAGTCGCCCTGCCGCCTCAAC
TTCAGTGGTATCTTCCGCTCTTCATCCAACTCATCGTCCAACTCTAGCATCAAGCTCTTC
TCTAGGACAAGGAAAGTCTCCGGCCTCTCGTCTTCCCCCACCCCACCCAGCACCCCACCC
AGGCCCCTTTCCCCCAGGAGGTCCACCAGAGTGTCCCTGAACGTTTGGGCCGCTCCCTCT
CATCACCCCCACCAGACACCGGACAGCGCCTCAGCCTGCCCACCTCACAGCCAAATTTCT
ACGGTTTATTCGAAGGCATGTTGGAGAAACTTGAACTAGACGATGATGGTGTTGCTGCTG
AACCAGACAGTGACATTTACATGCGCTTTATGAAGTCCCATAGCTGCTATGACATCGTCC
CCACCAGCTCCAAGCTGGTTGTGTTTGACACTGGACTGCAAGTGAAGAAGGCTTTCTTTG
CCTTAGTGGCCAATGGGGTGCGAGCTGCTCCACTGTGGGACTCGGAGAGGCAGTGTTTTG
TGGGAATGTTGACAATCACCGACTTCATCATCATACTACACAGATACTACAAGTCACCGT
TGGTGCAAATATATGAGTTGGAAGATCATAAGCTTGAGACATGGAGAGAAGTATATTTGC
AAGAGACATTCAAACCTTTAGTGAACATATCACCCGAATCAAGCATATTTGATGCGGTGT
ATTCCCTCATCAAAAACAAGATCCACCGTCTGCCTGTCATCGACCCTGTTACGGGAAACC
CACTTTACATCCTCACACACAAGAGGATCCTCAAGTTCCTACAGCTCTTTGTGCGAGAGA
TGCCCAAGCCAGCCTTTATGAAGCAGACCCTGGGGGAGCTGGGCATCGGTACCTACAAGA
ACATAGCTTTCATCCACCCTGACACACCCATCATCAAGGCCCTGCAGATCTTCGTAGAGA
GGAGGGTGTCTGCCCTGCCTGTGGTGGACGTATCTGGGAAAGTGGTGGATATTTACTCCA
AATTTGATGTCATAAACCTGGCAGCAGAGAAGACTTATAATAACCTGGACATCACCGTGA
CCCAGGCTCTGAGGCATCGCTGGCAGTACTTTGAGGGGGTCATGCAGTGCCACAAGCTGG
ACACACTGGAGACCATCGTGGACAGGATTGTCAAAGCAGAGGTCCATCGGTTGGTGGTGG
TGGATGATCGCTCGGCCATCGAGGGCATCGTCTCCCTGTCTGACATTCTACAGGCCCTGG
TGCTCAGCCCAGCAGATGCCTGCCGAGAGGAGGGCCTGCTGAAGTGA
>XM_014140289.1_Salmo salar
------------------------------------------------------------
------------------------------------------------------------
------------------------------------------------------------
------------------------------------------------------------
------------------------------------------------------------
------------------------------------------------------------
------------------------------------------------------------
------------------------------------------------------------
------------------------------------------------------------
-----------------ATGCTGGAGAAACTTGAACTAAACGATGATGGTGTTGCTGCTG
AACCAGAGAGGGATATTTACATGCGCTTTATGAAGTCCCACTGCTGCTATGACATCGTTC
CCACCAGCTCCAAGCTGGTCGTGTTCGACACTGGCCTACAGGTGAAGAAGGCATTCTTTG
CCTTAGTGGCCAACGGGGTGCGTGCTGCCCCACTATGGGATTCAGAGAGGCAGTGTTTTG
TGGGAATGTTGACAATCACGGACTTCATCATCATACTACACAGATACTACAAGTCACCGT
TGGTGCAAATATATGAGTTGGAAGATCATAAGCTTGAGACATGGAGAGAAGTATATTTGC
AAGAGACATTCAAGCCTTTAGTGAACATATCACCTGAATCAAGCATATTTGATGCAGTGT
ATTCCCTGATTAAAAACAAGATCCACCGGCTGCCTGTCATCGACCCTGTGACGGGGAACC
CACTTTACATCCTCACACACAAGAGGATCCTCAAGTTCCTACAGCTCTTTGTGCGTGAGA
TGCCCAAGCCGGCCTTTATGAAGCAGACCCTGGGAGAGCTGGGCATCGGCACCTACAAGA
ACATAGCCTTCATCCACCCTGACACACCCATCATCAAGGCCCTGCAGATCTTTGTAGAGA
GGAGGGTGTCTGCCCTGCCTGTTGTGGACGTATCTGGGAAAGTGGTGGATATTTACTCCA
AATTTGATGTCATAAACCTGGCAGCAGAGAAGACGTATAATAACCTGGATATCACAGTGA
CCCAGGCTCTGAGGCATCGCTGCCAGTACTTTGAGGGGGTCATGCAATGCCACAAGCTGG
ATACACTGGAGACCATCGTGGACAAGATTGTCAAAGCAGAGGTCCACCGGTTGGTAGTGG
TGGATGAGCGTTCGGCCATCGAGGGCATCATCTCCCTGTCTGACATCCTGCAGGCCCTGG
TGCTCAGCCCAGCAGATGCCTGCAGAGAGGAGGGCCTCCTGGAGTGA
>XM_023977737.1_Salvelinus alpinus
------------------------------------------------------------
------------------------------------------------------------
------------------------------------------------------------
------------------------------------------------------------
------------------------------------------------------------
------------------------------------------------------------
------------------------------------------------------------
------------------------------------------------------------
-----------------------------------------------------AATTTCT
ACGGTTTATTCGAAGGCATGTTGGAGAAACTTGAACTAAACGATGATGGTGTTGCTGCTG
AACCAGAGAGTGATATTTACATGCGCTTTATGAAGTCCCACTGCTGTTATGACATCGTTC
CCACCAGCTCCAAGCTGGTCGTGTTCGACACTGGCCTACAGGTGAAGAAGGCGTTCTTTG
CCTTAGTGGCCAACGGGGTGCGTGCTGCCCCACTATGGGATTCAGAGAGGCAGTGTTTTG
TGGGAATGTTGACAATCACAGACTTTATCATCATACTACACAGATACTACAAGTCACCGT
TGGTGCAAATATATGAGTTGGAAGATCATAAGCTTGAGACATGGAGAGAAGTATATTTGC
AAGCGACATTCAAGCCTTTAGTGAACATATCACCTGAATCAAGCATATTTGATGCAGTGT
ATTCCCTCATTAAAAACAAGATCCACCGGCTGCCTGTCATCGACCCTGTGACGGGGAACC
CACTTTACATCCTCACACACAAGAGGATCCTCAAGTTCCTACAGCTCTTTGTGCGTGAGA
TGCCCAAGCCGGCTTTTATGAAGCAGACTCTAGGAGAGCTGGGCATCGGCACCTACAAGA
ACATAGCCTTCATCCACCCTGACACACCCATCATCAAGGCCCTGCAGATCTTCGTAGAGA
GGAGGGTGTCTGCCCTGCCTGTTGTGGACGTATCTGGGAAAGTGGTGGATATTTACTCCA
AATTTGATGTCATAAACCTGGCAGCAGAGAAGACGTATAATAACCTGGACATCACCGTGA
CCCAGGCTCTGAGGCATCGCTGCCAGTACTTTGAGGGGGTCATGCAATGCCACAAGCTGG
ATACACTGGAGACCATCGTGGACAAGATTGTCAAAGCAGAGGTCCACCGGTTGGTAGTGG
TGGATGAGCGCTCGGCCATCGAGGGCATCATCTCCCTGTCTGACATCCTGCAGGCCCTGG
TGCTCAGCCCAGCAGATGCCTGCAGAGAGGAGGGCCTCCTGGAGTGA
>XM_020466833.1_Oncorhynchus kisutch
------------------------------------------------------------
------------------------------------------------------------
------------------------------------------------------------
------------------------------------------------------------
------------------------------------------------------------
------------------------------------------------------------
------------------------------------------------------------
--------TTCCCTAAGGAGGTTCACCAGAGTGCCCCAGAGCGCCTGGAACGCTCCCTCT
CATCACCCCCACCAGACACCGGACAGCGCCTCAGCCTGCCGTCCTCACAGCCAAATTTCT
ACGGTTTATTCGAAGGCATGCTGGAGAAACTTGACCTAAACGATGATGGTGTTGCTGCTG
AACCAGACAGAGATATTTACATGCGCTTTATGAAGTCCCACTGCTGCTATGACATCGTTC
CCACCAGCTCCAAGCTGGTCGTGTTCGACACGGGCCTACAGGTGAAGAAGGCGTTCTTTG
CCTTAGTGGCCAATGGGGTGCGTGCTGCCCCACTATGGGATTCAGAGAGGCAGTGTTTTG
TGGGAATGTTGACAATCACAGACTTCATCATCATACTACACAGATACTACAAGTCACCGT
TGGTGCAAATATATGAGTTGGAAGATCATAAGCTTGAGACATGGAGAGAAGTATATTTGC
AAGAGACATTCAAGCCTTTAGTGAACATATCACCCGAATCAAGCATATTTGATGCAGTCT
ATTCCCTCATTAAAAACAAGATCCACCGGCTGCCTGTCATCGACCCTGTGACGGGGAACC
CACTTTACATCCTCACACACAAGAGGATCCTCAAGTTCCTACAGCTCTTTGTGCGTGAGA
TGCCCAAGCCGGCTTTTATGAAGCAGACTCTCGGAGAGCTGGGCATCGGCACCTACAAGA
ACATAGCCTTCATCCACCCTGACACACCCATCATCAAGGCCCTGCAGATCTTCGTAGAGA
GGAGGGTGTCTGCCCTGCCTGTTGTGGACGTATCTGGGAAAGTGGTGGATATTTACTCCA
AATTTGATGTCATAAACCTGGCAGCAGAGAAGACTTACAATAACCTGGACATCACAGTGA
CCCAGGCTCTGAGGCATCGCTGCCAGTACTTTGAGGGGGTCATGCAATGCCACAAGCTGG
ACACACTGGAGACCATTGTGGACAAGATTGTCAAAGCAGAGGTCCACCGGCTGGTAGTGG
TGGATGATCGCTCGGCCATCGAGGGCATCATCTCCCTGTCTGACATTCTGCAGGCCCTGG
TGCTCAGCCCAGCAGATGCCTGCAGAGAGGAGGGCCTCCTGGAGTGA
>XM_024435751.1_Oncorhynchus tshawytscha
------------------------------------------------------------
------------------------------------------------------------
------------------------------------------------------------
------------------------------------------------------------
------------------------------------------------------------
------------------------------------------------------------
------------------------------------------------------------
------------------------------------------------------------
------------------------------------------------------------
-----------------ATGCTGGAGAAACTTGACCTAAACGATGATGGTGTTGCTGCTG
AACCAGACAGAGATATTTACATGCGCTTTATGAAGTCCCACTGCTGCTATGACATCGTTC
CCACCAGCTCCAAGCTGGTCGTGTTCGACACGGGCCTACAGGTGAAGAAGGCGTTCTTTG
CCTTAGTGGCCAATGGGGTGCGTGCTGCCCCACTATGGGATTCAGAGAGGCAGTGTTTTG
TGGGAATGTTGACCATCACAGACTTCATCATCATACTACACAGATACTACAAGTCACCGT
TGGTGCAAATATATGAGTTGGAAGATCATAAGCTTGAGACATGGAGAGAAGTATATTTGC
AAGAGACATTCAAGCCTTTAGTGAACATATCACCCGAATCAAGCATATTTGATGCAGTGT
ATTCCCTCATTAAAAACAAGATCCACCGGCTGCCTGTCATCGACCCTGTGACGGGGAACC
CACTTTACATCCTCACACACAAGAGGATCCTCAAGTTCCTACAGCTCTTTGTGCGTGAGA
TGCCCAAGCCGGCTTTTATGAAGCAGACTCTCGGAGAGCTGGGCATCGGCACCTACAAGA
ACATAGCCTTCATCCACCCTGACACACCCATCATCAAGGCCCTGCAGATCTTCGTAGAGA
GGAGGGTGTCTGCCCTGCCTGTTGTGGACGTATCTGGGAAAGTGGTGGATATTTACTCCA
AATTTGATGTCATAAACCTGGCAGCAGAGAAGACTTATAATAACCTGGACATCACAGTGA
CCCAGGCTCTGAGGCATCGCTGCCAGTACTTTGAGGGGGTCATGCAATGCCACAAGCTGG
ATACACTGGAGACCATCGTGGACAAGATTGTCAAAGCAGAGGTCCACCGGCTGGTAGTGG
TGGATGATCGCTCGGCCATTGAGGGCATCATCTCCCTGTCTGACATCCTGCAGGCCCTGG
TGCTCAGCCCAGCAGATGCCTGCAGAGAGGAGGGCCTCCTGGAGTGA
>XM_021613424.1_Oncorhynchus mykiss
AGAGAACACTACGCCTAAATATGCCA----------------------------------
-------------------------------------GAGAGGTCTGCAGCCACTCTGTC
AGCCCAACTAAAGGACTCTTTGTGAGGAGTGGTCCTGCCGGTGTCAGCCAACCCTCCAGT
CCCATGGCTGCCCCTGCCCACTCCCAGTCCCGGATCAGCCCTGGCTCATCCAGAACCATT
TCCCCCTACCTCTCCACCCACCAGGTCCCCTCACCGCCCAAATCCCCCCTTTGCCTCAGC
TTCAGTGGTATATTCCGCTCTTCGCCCAACTCATCATCCAACTCTAGCATCAAGCTCTTT
TCTAGGACCAGGAAAGTCTCCGGCCTCTCGTCTTCCCCCACCCCACCCAGCACCCC----
--------TTCCCCCAGGAGGTTCACCAGAGTGCCCCAGAGCGCCTGGAACGCTCCCTCT
CATCACCCCCACCAGACACCGGACAGCGCCTCAGCCTGCCATCCTCACAGCCAAATTTCT
ACGGTTTATTCGAAGGCATGCTGGAGAAACTTGACCTAAACGATGATGGTGTTGCTGCTG
AACCAGACAGAGATATTTACATGCGCTTTATGAAGTCCCACTGCTGCTATGACATCGTTC
CCACCAGCTCCAAGCTGGTCGTGTTCGACACTGGCCTACAGGTGAAGAAGGCGTTCTTTG
CCTTAGTGGCCAATGGGGTGCGTGCTGCCCCACTATGGGATTCAGAGAGGCAGTGTTTTG
TGGGAATGTTGACAATCACAGACTTCATCATCATACTACACAGATACTACAAGTCACCGT
TGGTGCAAATATATGAGTTGGAAGATCATAAGCTTGAGACATGGAGAGAAGTATATTTGC
AAGAGACATTCAAGCCTTTAGTGAACATATCACCCGAATCAAGCATATTTGATGCAGTGT
ATTCCCTCATTAAAAACAAGATCCACCGGCTGCCTGTCATCGACCCTGTGACGGGGAACC
CACTTTACATCCTCACACACAAGAGGATCCTCAAGTTCCTACAGCTCTTTGTGCGTGAGA
TGCCCAAGCCGGCTTTTATGAAGCAGACTCTAGGAGAGCTGGGCATCGGCACCTACAAGA
ACATAGCCTTCATCCACCCTGACACACCCATCATCAAGGCCCTGCAGATCTTCGTAGAGA
GGAGGGTGTCTGCCCTGCCTGTTGTGGACGTATCTGGGAAAGTGGTGGATATTTACTCCA
AATTTGATGTCATAAACCTGGCAGCAGAGAAGACTTATAATAACCTGGATATCACAGTGA
CCCAGGCTCTGAGGCATCGCTGCCAGTACTTTGAGGGGGTCATGCAATGCCACAAGCTGG
ATACACTGGAGACCATCGTGGACAAGATTGTCAAAGCAGAGGTCCACCGGCTGGTAGTGG
TGGATGATCGCTCGGCCATCGAGGGCATCATCTCCCTGTCTGACATCCTGCAGGCCCTGG
TGCTCAGCCCAGCAGATGCCTGCAGAGAGGAGGGCCTCCTGGAGTGA
